# Supplementary material for: Prognostic value of the S100 calcium-binding protein family members in hepatocellular carcinoma
Source: Biosci Rep. 2023 Jul 6;43(7):BSR20222523. doi: 10.1042/BSR20222523 (PMC10326192; doi:10.1042/BSR20222523)
Supplement: Supplementary Tables S1-S4 [file BSR-2022-2523_supp.zip]

Archive with 4 entries (4 files):
- BSR-2022-2523_suppS4.xlsx
- BSR-2022-2523_suppS1.xls
- BSR-2022-2523_suppS2.xlsx
- BSR-2022-2523_suppS3.xlsx
