# Supplementary material for: Prognostic value of the S100 calcium-binding protein family members in hepatocellular carcinoma
Source: Biosci Rep. 2023 Jul 6;43(7):BSR20222523. doi: 10.1042/BSR20222523 (PMC10326192; doi:10.1042/BSR20222523)
Supplement: Supplementary Tables S1-S4 [file BSR-2022-2523_supp.zip › BSR-2022-2523_suppS4.xlsx]

## Sheet: Table S4
Table S4. Tumor immune dysfunction and exclusion score of patients in TCGA database
ID	Patient ID	Group	TIDE score
1	TCGA-G3-A25X-01	High_risk	-0.03
2	TCGA-DD-AADS-01	Low_risk	0.03
3	TCGA-G3-AAV3-01	Low_risk	0.02
4	TCGA-T1-A6J8-01	Low_risk	0.06
5	TCGA-2Y-A9GU-01	Low_risk	0.08
6	TCGA-2Y-A9HB-01	Low_risk	0.02
7	TCGA-DD-A73E-01	High_risk	-0.01
8	TCGA-UB-A7MB-01	Low_risk	0.09
9	TCGA-DD-A73A-01	Low_risk	-0.1
10	TCGA-DD-AAEG-01	High_risk	0.23
11	TCGA-ED-A8O6-01	High_risk	-0.01
12	TCGA-G3-AAV7-01	High_risk	0.09
13	TCGA-CC-A7IJ-01	Low_risk	0.03
14	TCGA-2Y-A9H9-01	Low_risk	0.09
15	TCGA-CC-5261-01	High_risk	0.1
16	TCGA-RC-A7SH-01	High_risk	-0.15
17	TCGA-DD-A1EI-01	Low_risk	0.15
18	TCGA-G3-A3CJ-01	High_risk	0
19	TCGA-GJ-A9DB-01	Low_risk	0.2
20	TCGA-ED-A7PY-01	High_risk	-0.13
21	TCGA-K7-A5RG-01	Low_risk	0.12
22	TCGA-G3-A7M5-01	Low_risk	-0.04
23	TCGA-DD-AADN-01	High_risk	0.01
24	TCGA-CC-A8HS-01	High_risk	0.09
25	TCGA-WQ-AB4B-01	High_risk	-0.12
26	TCGA-FV-A23B-01	Low_risk	0
27	TCGA-FV-A3R3-01	High_risk	0.19
28	TCGA-G3-AAV0-01	Low_risk	-0.08
29	TCGA-5C-A9VG-01	Low_risk	0.15
30	TCGA-BC-4072-01	High_risk	-0.03
31	TCGA-DD-AAVV-01	High_risk	0.03
32	TCGA-DD-AADB-01	Low_risk	-0.06
33	TCGA-DD-AAVQ-01	Low_risk	0.04
34	TCGA-CC-5258-01	High_risk	0
35	TCGA-EP-A3JL-01	High_risk	0.03
36	TCGA-DD-A73C-01	Low_risk	-0.03
37	TCGA-G3-AAV1-01	High_risk	0.17
38	TCGA-DD-AAEE-01	Low_risk	0.03
39	TCGA-G3-A25T-01	High_risk	0.22
40	TCGA-LG-A9QC-01	Low_risk	-0.12
41	TCGA-ED-A82E-01	High_risk	0.26
42	TCGA-DD-AACF-01	High_risk	0.28
43	TCGA-QA-A7B7-01	Low_risk	0.23
44	TCGA-DD-AAC9-01	Low_risk	-0.04
45	TCGA-DD-AAE6-01	High_risk	-0.1
46	TCGA-DD-A3A2-01	Low_risk	-0.13
47	TCGA-DD-A39Y-01	High_risk	0.13
48	TCGA-BC-A112-01	Low_risk	0.44
49	TCGA-ZP-A9CZ-01	High_risk	-0.01
50	TCGA-CC-A3MB-01	High_risk	0.18
51	TCGA-DD-AAE1-01	Low_risk	-0.14
52	TCGA-EP-A3RK-01	High_risk	0.03
53	TCGA-G3-A3CG-01	Low_risk	-0.09
54	TCGA-DD-AA3A-01	High_risk	0.12
55	TCGA-BC-4073-01	High_risk	-0.02
56	TCGA-DD-AACK-01	High_risk	0.11
57	TCGA-XR-A8TE-01	Low_risk	-0.06
58	TCGA-G3-A25V-01	Low_risk	-0.07
59	TCGA-DD-A4NA-01	Low_risk	0.2
60	TCGA-DD-AAD3-01	Low_risk	0.03
61	TCGA-DD-A118-01	Low_risk	0.27
62	TCGA-CC-A9FV-01	Low_risk	0.11
63	TCGA-ED-A459-01	High_risk	0.24
64	TCGA-RC-A7SB-01	High_risk	0.06
65	TCGA-WQ-A9G7-01	Low_risk	-0.1
66	TCGA-DD-AAEA-01	Low_risk	-0.27
67	TCGA-G3-A7M7-01	High_risk	-0.06
68	TCGA-BC-A10T-01	Low_risk	0.18
69	TCGA-DD-AADP-01	High_risk	0.22
70	TCGA-DD-AACT-01	High_risk	0.14
71	TCGA-UB-A7MA-01	High_risk	0.23
72	TCGA-DD-A73D-01	Low_risk	-0.14
73	TCGA-DD-A4NB-01	Low_risk	0.03
74	TCGA-2Y-A9GT-01	Low_risk	0.11
75	TCGA-DD-AADL-01	Low_risk	0.05
76	TCGA-DD-A1EG-01	High_risk	0
77	TCGA-DD-A4ND-01	Low_risk	0.05
78	TCGA-2Y-A9H6-01	Low_risk	0.05
79	TCGA-DD-AAW1-01	Low_risk	-0.03
80	TCGA-DD-A1EA-01	Low_risk	0.03
81	TCGA-ED-A66Y-01	Low_risk	-0.06
82	TCGA-DD-AACH-01	High_risk	0.14
83	TCGA-XR-A8TC-01	Low_risk	0.22
84	TCGA-DD-A3A4-01	High_risk	-0.1
85	TCGA-DD-A11A-01	Low_risk	0
86	TCGA-DD-AADF-01	High_risk	0.01
87	TCGA-ZP-A9D0-01	Low_risk	0.32
88	TCGA-UB-AA0V-01	Low_risk	-0.11
89	TCGA-MR-A520-01	Low_risk	-0.07
90	TCGA-RC-A6M5-01	High_risk	0.27
91	TCGA-EP-A2KA-01	Low_risk	0.02
92	TCGA-DD-AAE7-01	Low_risk	-0.2
93	TCGA-DD-AAE4-01	Low_risk	0.08
94	TCGA-DD-A4NF-01	Low_risk	-0.11
95	TCGA-BW-A5NP-01	Low_risk	0.28
96	TCGA-RC-A6M3-01	High_risk	0.11
97	TCGA-DD-AACP-01	Low_risk	0.06
98	TCGA-DD-AAE0-01	High_risk	-0.06
99	TCGA-BC-A8YO-01	Low_risk	-0.08
100	TCGA-DD-A3A9-01	High_risk	0.35
101	TCGA-CC-A7II-01	High_risk	0.34
102	TCGA-DD-AAD1-01	Low_risk	0.06
103	TCGA-XR-A8TF-01	High_risk	0.04
104	TCGA-G3-A6UC-01	Low_risk	0.13
105	TCGA-DD-A1ED-01	Low_risk	0.07
106	TCGA-CC-5262-01	High_risk	0.02
107	TCGA-ZS-A9CF-01	Low_risk	0
108	TCGA-FV-A3I1-01	High_risk	0.33
109	TCGA-DD-AAW0-01	High_risk	0.31
110	TCGA-DD-AAD8-01	High_risk	-0.31
111	TCGA-ZP-A9D4-01	Low_risk	0.03
112	TCGA-RC-A7SK-01	Low_risk	0.08
113	TCGA-DD-AAC8-01	High_risk	0.02
114	TCGA-GJ-A3OU-01	High_risk	0.07
115	TCGA-KR-A7K8-01	Low_risk	0.09
116	TCGA-CC-A1HT-01	High_risk	-0.08
117	TCGA-BC-A69H-01	High_risk	-0.02
118	TCGA-DD-AAVR-01	Low_risk	0.06
119	TCGA-DD-AAE3-01	High_risk	-0.2
120	TCGA-DD-A4NN-01	High_risk	0.17
121	TCGA-DD-AACC-01	Low_risk	0.13
122	TCGA-DD-AADI-01	Low_risk	-0.01
123	TCGA-DD-AAEB-01	Low_risk	-0.26
124	TCGA-2Y-A9H1-01	Low_risk	0.05
125	TCGA-DD-AACB-01	Low_risk	0.01
126	TCGA-WX-AA46-01	Low_risk	-0.02
127	TCGA-DD-A1EJ-01	High_risk	0.19
128	TCGA-EP-A2KB-01	High_risk	0.13
129	TCGA-ED-A66X-01	High_risk	0.27
130	TCGA-DD-AACW-01	Low_risk	-0.05
131	TCGA-NI-A4U2-01	Low_risk	0
132	TCGA-ED-A97K-01	Low_risk	0.23
133	TCGA-G3-A3CK-01	High_risk	0
134	TCGA-DD-AADW-01	Low_risk	0.6
135	TCGA-DD-AAVP-01	Low_risk	-0.26
136	TCGA-DD-A39W-01	Low_risk	-0.12
137	TCGA-DD-A4NR-01	High_risk	0.13
138	TCGA-DD-AACU-01	High_risk	0.24
139	TCGA-KR-A7K7-01	High_risk	0.01
140	TCGA-DD-AACQ-01	High_risk	0.04
141	TCGA-DD-A11B-01	Low_risk	0.18
142	TCGA-DD-A4NS-01	Low_risk	0.1
143	TCGA-DD-A1EH-01	High_risk	0.25
144	TCGA-DD-AAW3-01	High_risk	-0.23
145	TCGA-DD-AADA-01	Low_risk	0
146	TCGA-UB-A7MF-01	Low_risk	0.04
147	TCGA-DD-A119-01	High_risk	0.03
148	TCGA-2Y-A9H8-01	High_risk	0.03
149	TCGA-K7-A6G5-01	High_risk	0.03
150	TCGA-WJ-A86L-01	High_risk	-0.08
151	TCGA-ZS-A9CG-01	High_risk	-0.09
152	TCGA-O8-A75V-01	High_risk	0.02
153	TCGA-ED-A7PZ-01	Low_risk	0.06
154	TCGA-DD-A1EL-01	High_risk	0.1
155	TCGA-G3-A5SL-01	Low_risk	0.02
156	TCGA-DD-A1EE-01	High_risk	0.07
157	TCGA-CC-5263-01	High_risk	0.21
158	TCGA-G3-A3CI-01	Low_risk	0.01
159	TCGA-ED-A5KG-01	Low_risk	0.14
160	TCGA-DD-AAVS-01	High_risk	-0.18
161	TCGA-DD-A4NO-01	High_risk	0.4
162	TCGA-CC-A3MA-01	High_risk	0.38
163	TCGA-NI-A8LF-01	Low_risk	-0.02
164	TCGA-5C-A9VH-01	High_risk	0.13
165	TCGA-DD-A4NE-01	High_risk	0.01
166	TCGA-FV-A4ZQ-01	Low_risk	-0.08
167	TCGA-K7-A5RF-01	Low_risk	0.06
168	TCGA-DD-A1EB-01	Low_risk	0.03
169	TCGA-DD-AAVU-01	Low_risk	0.19
170	TCGA-DD-AADU-01	Low_risk	-0.14
171	TCGA-2Y-A9H0-01	High_risk	0
172	TCGA-GJ-A6C0-01	High_risk	0.04
173	TCGA-ED-A4XI-01	Low_risk	0.06
174	TCGA-G3-A7M8-01	Low_risk	-0.05
175	TCGA-CC-A3M9-01	High_risk	0.08
176	TCGA-FV-A2QR-01	High_risk	0.04
177	TCGA-MR-A8JO-01	Low_risk	0.01
178	TCGA-DD-A3A6-01	Low_risk	0.3
179	TCGA-G3-AAV4-01	High_risk	-0.05
180	TCGA-DD-A11D-01	High_risk	-0.27
181	TCGA-BD-A3EP-01	Low_risk	0.02
182	TCGA-EP-A12J-01	Low_risk	-0.05
183	TCGA-4R-AA8I-01	High_risk	0.03
184	TCGA-CC-A7IF-01	Low_risk	-0.18
185	TCGA-KR-A7K0-01	High_risk	0
186	TCGA-CC-A5UE-01	High_risk	0.11
187	TCGA-HP-A5MZ-01	High_risk	0.04
188	TCGA-CC-A8HU-01	High_risk	-0.08
189	TCGA-DD-AADO-01	Low_risk	-0.02
190	TCGA-DD-AAD5-01	Low_risk	0.18
191	TCGA-LG-A6GG-01	High_risk	0.21
192	TCGA-G3-A5SI-01	Low_risk	-0.02
193	TCGA-RG-A7D4-01	Low_risk	-0.08
194	TCGA-BW-A5NQ-01	Low_risk	-0.13
195	TCGA-KR-A7K2-01	Low_risk	-0.01
196	TCGA-DD-AADM-01	High_risk	0.06
197	TCGA-XR-A8TG-01	Low_risk	0.2
198	TCGA-DD-AACD-01	Low_risk	0.02
199	TCGA-3K-AAZ8-01	Low_risk	0.14
200	TCGA-DD-AAD0-01	Low_risk	0.01
201	TCGA-DD-AADJ-01	Low_risk	-0.24
202	TCGA-ES-A2HS-01	High_risk	0.07
203	TCGA-HP-A5N0-01	Low_risk	0.36
204	TCGA-ED-A7XP-01	High_risk	0.18
205	TCGA-G3-A7M9-01	High_risk	0.27
206	TCGA-G3-A3CH-01	Low_risk	-0.01
207	TCGA-G3-A25S-01	High_risk	0.03
208	TCGA-2Y-A9GW-01	High_risk	0.04
209	TCGA-BC-A217-01	High_risk	-0.12
210	TCGA-DD-AACX-01	High_risk	-0.03
211	TCGA-CC-A5UD-01	High_risk	0.09
212	TCGA-EP-A26S-01	Low_risk	0.13
213	TCGA-MI-A75E-01	Low_risk	0.09
214	TCGA-DD-AACO-01	Low_risk	-0.24
215	TCGA-G3-A5SK-01	Low_risk	0.04
216	TCGA-BC-A110-01	Low_risk	-0.26
217	TCGA-G3-A5SM-01	High_risk	0.08
218	TCGA-ED-A8O5-01	Low_risk	0.21
219	TCGA-FV-A3R2-01	High_risk	0.38
220	TCGA-DD-A116-01	High_risk	-0.06
221	TCGA-DD-A39X-01	High_risk	0.08
222	TCGA-2Y-A9H2-01	Low_risk	0
223	TCGA-CC-A9FS-01	Low_risk	0.2
224	TCGA-XR-A8TD-01	High_risk	0.05
225	TCGA-ZP-A9D2-01	High_risk	0.81
226	TCGA-DD-A4NK-01	Low_risk	0
227	TCGA-FV-A4ZP-01	High_risk	-0.03
228	TCGA-DD-AAE2-01	Low_risk	0.01
229	TCGA-DD-A39Z-01	Low_risk	-0.04
230	TCGA-5R-AA1D-01	Low_risk	0.01
231	TCGA-2Y-A9H7-01	Low_risk	-0.06
232	TCGA-CC-5264-01	High_risk	0.24
233	TCGA-UB-A7ME-01	High_risk	0.01
234	TCGA-UB-A7MD-01	High_risk	0.02
235	TCGA-RC-A6M6-01	High_risk	-0.07
236	TCGA-DD-A3A8-01	High_risk	-0.03
237	TCGA-ED-A7PX-01	High_risk	0.21
238	TCGA-DD-AACZ-01	High_risk	-0.09
239	TCGA-DD-A39V-01	High_risk	0.03
240	TCGA-ZS-A9CE-01	High_risk	0.1
241	TCGA-5R-AA1C-01	High_risk	-0.17
242	TCGA-G3-A25Z-01	High_risk	0.07
243	TCGA-5R-AAAM-01	High_risk	0.22
244	TCGA-ES-A2HT-01	High_risk	0.01
245	TCGA-DD-A3A7-01	High_risk	-0.03
246	TCGA-BD-A2L6-01	Low_risk	-0.01
247	TCGA-DD-AAE9-01	Low_risk	-0.19
248	TCGA-CC-A7IH-01	Low_risk	0.08
249	TCGA-DD-AACL-01	High_risk	0.01
250	TCGA-CC-5259-01	High_risk	-0.31
251	TCGA-G3-A7M6-01	High_risk	0.66
252	TCGA-DD-AAD6-01	Low_risk	-0.19
253	TCGA-FV-A2QQ-01	High_risk	0
254	TCGA-2Y-A9GX-01	Low_risk	0.35
255	TCGA-BD-A3ER-01	High_risk	0.07
256	TCGA-DD-AADC-01	High_risk	-0.08
257	TCGA-BC-A10Z-01	Low_risk	0.15
258	TCGA-5C-AAPD-01	High_risk	0.03
259	TCGA-DD-AAED-01	High_risk	-0.3
260	TCGA-DD-AACI-01	High_risk	0.08
261	TCGA-G3-A25Y-01	High_risk	-0.07
262	TCGA-ZP-A9CY-01	Low_risk	0.04
263	TCGA-PD-A5DF-01	High_risk	0.23
264	TCGA-DD-A114-01	High_risk	0.05
265	TCGA-DD-AAVY-01	Low_risk	-0.07
266	TCGA-BC-A10S-01	High_risk	0.06
267	TCGA-CC-A123-01	Low_risk	0.2
268	TCGA-MI-A75H-01	Low_risk	-0.03
269	TCGA-DD-AADG-01	Low_risk	0.01
270	TCGA-BC-A10U-01	High_risk	0.08
271	TCGA-CC-A7IG-01	High_risk	0.14
272	TCGA-DD-A3A3-01	High_risk	-0.13
273	TCGA-2Y-A9GZ-01	High_risk	0.05
274	TCGA-K7-AAU7-01	High_risk	0.19
275	TCGA-BW-A5NO-01	High_risk	-0.13
276	TCGA-DD-AAVX-01	Low_risk	-0.09
277	TCGA-DD-A4NJ-01	Low_risk	-0.21
278	TCGA-DD-AACS-01	High_risk	-0.04
279	TCGA-UB-AA0U-01	High_risk	0.09
280	TCGA-CC-A9FW-01	High_risk	-0.04
281	TCGA-CC-A8HT-01	High_risk	-0.12
282	TCGA-G3-AAUZ-01	Low_risk	0.02
283	TCGA-G3-A25U-01	Low_risk	-0.05
284	TCGA-DD-AAEK-01	High_risk	-0.18
285	TCGA-DD-AAEH-01	Low_risk	0
286	TCGA-DD-A73F-01	Low_risk	0.01
287	TCGA-2Y-A9HA-01	High_risk	-0.06
288	TCGA-UB-A7MC-01	Low_risk	0.03
289	TCGA-DD-AACG-01	High_risk	-0.05
290	TCGA-2Y-A9GY-01	High_risk	-0.07
291	TCGA-DD-A1EF-01	Low_risk	-0.25
292	TCGA-DD-AADQ-01	Low_risk	0.03
293	TCGA-DD-AACA-01	Low_risk	0.2
294	TCGA-DD-A1EK-01	High_risk	-0.01
295	TCGA-DD-AAD2-01	High_risk	0.07
296	TCGA-DD-A11C-01	Low_risk	0.5
297	TCGA-DD-AAEI-01	Low_risk	0.06
298	TCGA-G3-AAV5-01	High_risk	0.08
299	TCGA-DD-AADK-01	High_risk	-0.01
300	TCGA-2Y-A9H5-01	Low_risk	-0.05
301	TCGA-FV-A3I0-01	High_risk	0.11
302	TCGA-CC-A7IL-01	Low_risk	0.07
303	TCGA-DD-A115-01	Low_risk	0.04
304	TCGA-2Y-A9GS-01	High_risk	0.11
305	TCGA-ZP-A9CV-01	High_risk	0.07
306	TCGA-BC-A69I-01	High_risk	0.03
307	TCGA-ZP-A9D1-01	High_risk	0.2
308	TCGA-MI-A75C-01	High_risk	-0.11
309	TCGA-DD-AADV-01	High_risk	0
310	TCGA-BC-A10Y-01	Low_risk	-0.02
311	TCGA-DD-AACV-01	High_risk	-0.01
312	TCGA-DD-AADR-01	Low_risk	-0.03
313	TCGA-EP-A2KC-01	High_risk	0.05
314	TCGA-DD-AACJ-01	Low_risk	0.08
315	TCGA-BC-A10R-01	Low_risk	0.17
316	TCGA-LG-A9QD-01	Low_risk	0.01
317	TCGA-WX-AA44-01	High_risk	-0.05
318	TCGA-DD-A113-01	Low_risk	0.01
319	TCGA-FV-A496-01	Low_risk	-0.04
320	TCGA-DD-A1EC-01	High_risk	0.07
321	TCGA-BC-A10Q-01	High_risk	0.1
322	TCGA-DD-AAVW-01	Low_risk	0.13
323	TCGA-2Y-A9H3-01	Low_risk	0.16
324	TCGA-DD-A4NH-01	High_risk	0.04
325	TCGA-CC-A7IE-01	Low_risk	-0.13
326	TCGA-DD-A4NQ-01	High_risk	0.05
327	TCGA-DD-A4NG-01	High_risk	0.03
328	TCGA-DD-AAW2-01	Low_risk	-0.21
329	TCGA-DD-A73B-01	High_risk	-0.09
330	TCGA-DD-A4NI-01	Low_risk	0.01
331	TCGA-MI-A75G-01	High_risk	0.02
332	TCGA-BC-A10X-01	Low_risk	0.02
333	TCGA-CC-A3MC-01	High_risk	0.02
334	TCGA-2Y-A9GV-01	Low_risk	0.06
335	TCGA-DD-A73G-01	Low_risk	0.06
336	TCGA-CC-5260-01	High_risk	0.1
337	TCGA-CC-A7IK-01	High_risk	0.12
338	TCGA-DD-A4NL-01	Low_risk	0.05
339	TCGA-DD-A3A1-01	High_risk	-0.02
340	TCGA-G3-AAV2-01	Low_risk	0.07
341	TCGA-BC-A216-01	Low_risk	-0.07
342	TCGA-DD-A4NV-01	Low_risk	0.14
343	TCGA-ED-A627-01	High_risk	0.24
344	TCGA-RC-A7S9-01	Low_risk	0
345	TCGA-DD-AADD-01	Low_risk	-0.09
346	TCGA-BC-A10W-01	High_risk	0.1
347	TCGA-BC-A3KG-01	High_risk	0.12
348	TCGA-DD-AACN-01	Low_risk	0.21
349	TCGA-G3-AAV6-01	Low_risk	0.1
350	TCGA-DD-AAVZ-01	Low_risk	0.01
351	TCGA-CC-A9FU-01	Low_risk	-0.13
352	TCGA-DD-AACE-01	Low_risk	-0.27
353	TCGA-BC-A3KF-01	High_risk	0.1
354	TCGA-ZS-A9CD-01	Low_risk	0.02
355	TCGA-DD-AADY-01	Low_risk	0.11
356	TCGA-2Y-A9H4-01	Low_risk	-0.16
357	TCGA-WX-AA47-01	High_risk	0.03
358	TCGA-G3-A5SJ-01	High_risk	-0.03
359	TCGA-YA-A8S7-01	High_risk	0.04
360	TCGA-FV-A495-01	High_risk	0.13
361	TCGA-DD-A4NP-01	High_risk	0.11
362	TCGA-MI-A75I-01	Low_risk	-0.06
363	TCGA-DD-A3A5-01	Low_risk	0.18
364	TCGA-DD-AACY-01	Low_risk	-0.01
365	TCGA-CC-A5UC-01	High_risk	-0.05
366	TCGA-CC-A8HV-01	High_risk	0.13
367	TCGA-BC-A5W4-01	High_risk	0.08
368	TCGA-RC-A7SF-01	Low_risk	-0.07
369	TCGA-RC-A6M4-01	Low_risk	-0.04
370	TCGA-ED-A7XO-01	Low_risk	0.1
Abrreviations: TCGA, the Cancer Genome Atlas; TIDE, tumor immune dysfunction and exclusion.
