# Supplementary material for: Prognostic value of the S100 calcium-binding protein family members in hepatocellular carcinoma
Source: Biosci Rep. 2023 Jul 6;43(7):BSR20222523. doi: 10.1042/BSR20222523 (PMC10326192; doi:10.1042/BSR20222523)
Supplement: Supplementary Tables S1-S4 [file BSR-2022-2523_supp.zip › BSR-2022-2523_suppS1.xls]

## Sheet: clinical
Table S1. Clinical characteristics of patients in TCGA dataset
Sample_ID	Project_ID	Age	Gender	Race	Days_to_death	Vital_status	Year_of_birth	Year_of_death	T stage	N stage	M stage	AJCC_pathologic_stage	AJCC_staging_system_edition	Days_to_last_follow_up	Primary_diagnosis	Prior_malignancy	Prior_treatment	Progression_or_recurrence	Site_of_resection_or_biopsy	Synchronous_malignancy	Tissue_or_organ_of_origin
TCGA-DD-A4NV	TCGA-LIHC	61	male	white	'--	Alive	1946	'--	T3	N0	M0	Stage IIIA	6th	2398	Hepatocellular carcinoma, NOS	no	No	not reported	Liver	No	Liver
TCGA-DD-AADF	TCGA-LIHC	64	female	asian	115	Dead	1947	2011	T1	N0	M0	Stage I	7th	'--	Hepatocellular carcinoma, NOS	no	No	not reported	Liver	No	Liver
TCGA-ZP-A9D2	TCGA-LIHC	51	male	white	765	Dead	1961	'--	T2	Nx	Mx	--	7th	743	Hepatocellular carcinoma, NOS	no	No	not reported	Liver	No	Liver
TCGA-DD-AACP	TCGA-LIHC	64	male	asian	'--	Alive	1945	'--	T1	N0	M0	Stage I	6th	415	Hepatocellular carcinoma, NOS	no	No	not reported	Liver	No	Liver
TCGA-CC-5261	TCGA-LIHC	44	male	asian	97	Dead	1966	'--	T2	N0	M0	Stage II	7th	12	Hepatocellular carcinoma, NOS	no	No	not reported	Liver	No	Liver
TCGA-CC-A1HT	TCGA-LIHC	50	male	asian	101	Dead	1960	'--	T3	N0	M0	Stage IIIA	6th	0	Hepatocellular carcinoma, NOS	no	No	not reported	Liver	No	Liver
TCGA-ZS-A9CD	TCGA-LIHC	73	male	white	1386	Dead	1937	2013	T2	Nx	Mx	Stage II	7th	'--	Hepatocellular carcinoma, NOS	no	No	not reported	Liver	No	Liver
TCGA-UB-A7MD	TCGA-LIHC	67	male	black or african american	52	Dead	1946	2013	T1	N0	Mx	Stage I	7th	'--	Hepatocellular carcinoma, NOS	no	No	not reported	Liver	No	Liver
TCGA-2Y-A9HA	TCGA-LIHC	70	male	white	36	Dead	1942	2012	T2	Nx	Mx	Stage II	7th	'--	Hepatocellular carcinoma, NOS	no	No	not reported	Liver	No	Liver
TCGA-RC-A6M3	TCGA-LIHC	24	male	american indian or alaska native	'--	Alive	1985	'--	T2	N0	M0	Stage II	6th	0	Hepatocellular carcinoma, NOS	no	No	not reported	Liver	No	Liver
TCGA-G3-AAV5	TCGA-LIHC	67	male	white	'--	Alive	1946	'--	T2	N0	M0	Stage II	7th	354	Hepatocellular carcinoma, NOS	no	No	not reported	Liver	No	Liver
TCGA-ZP-A9CY	TCGA-LIHC	66	female	white	'--	Alive	1945	'--	T1	Nx	Mx	--	7th	782	Hepatocellular carcinoma, NOS	no	No	not reported	Liver	No	Liver
TCGA-DD-AAVZ	TCGA-LIHC	38	male	asian	'--	Alive	1971	'--	T1	N0	M0	Stage I	6th	1900	Hepatocellular carcinoma, NOS	no	No	not reported	Liver	No	Liver
TCGA-DD-A1EC	TCGA-LIHC	20	female	white	'--	Alive	1984	'--	T1	N0	M0	Stage I	6th	602	Hepatocellular carcinoma, NOS	no	No	not reported	Liver	No	Liver
TCGA-DD-AADN	TCGA-LIHC	59	male	asian	'--	Alive	1953	'--	T1	Nx	Mx	Stage I	7th	898	Hepatocellular carcinoma, NOS	no	No	not reported	Liver	No	Liver
TCGA-DD-A1EB	TCGA-LIHC	72	female	not reported	'--	Alive	1929	'--	T1	N0	M0	Stage I	5th	2017	Hepatocellular carcinoma, NOS	no	No	not reported	Liver	No	Liver
TCGA-G3-A25T	TCGA-LIHC	45	female	white	'--	Alive	1962	'--	T3	N0	M0	Stage IIIA	6th	1553	Hepatocellular carcinoma, NOS	no	No	not reported	Liver	No	Liver
TCGA-DD-AACA	TCGA-LIHC	65	male	asian	'--	Alive	1943	'--	T1	N0	M0	Stage I	6th	2301	Hepatocellular carcinoma, NOS	no	No	not reported	Liver	No	Liver
TCGA-CC-A8HT	TCGA-LIHC	74	male	asian	140	Dead	1939	'--	T3	N0	M0	Stage IIIA	6th	0	Hepatocellular carcinoma, NOS	no	No	not reported	Liver	No	Liver
TCGA-K7-A5RG	TCGA-LIHC	66	male	black or african american	'--	Alive	1946	'--	T1	Nx	Mx	Stage I	7th	519	Hepatocellular carcinoma, NOS	no	No	not reported	Liver	No	Liver
TCGA-FV-A3R2	TCGA-LIHC	75	male	white	194	Dead	1930	2005	T1	Nx	Mx	Stage I	6th	'--	Hepatocellular carcinoma, NOS	yes	No	not reported	Liver	Not Reported	Liver
TCGA-CC-A3MC	TCGA-LIHC	54	male	asian	'--	Alive	1957	'--	T3	N0	M0	Stage IIIA	7th	363	Hepatocellular carcinoma, NOS	no	No	not reported	Liver	No	Liver
TCGA-WJ-A86L	TCGA-LIHC	68	female	white	'--	Alive	1945	'--	T1	Nx	Mx	Stage I	7th	345	Clear cell adenocarcinoma, NOS	no	No	not reported	Liver	No	Liver
TCGA-DD-AACT	TCGA-LIHC	69	female	asian	'--	Alive	1941	'--	T1	N0	M0	Stage I	7th	1562	Hepatocellular carcinoma, NOS	no	No	not reported	Liver	No	Liver
TCGA-XR-A8TE	TCGA-LIHC	16	male	white	'--	Alive	1996	'--	T3	N0	Mx	Stage IIIA	7th	925	Hepatocellular carcinoma, NOS	no	No	not reported	Liver	No	Liver
TCGA-FV-A4ZQ	TCGA-LIHC	52	male	white	'--	Alive	1960	'--	T1	Nx	M0	Stage I	7th	12	Hepatocellular carcinoma, NOS	no	No	not reported	Liver	No	Liver
TCGA-DD-A39X	TCGA-LIHC	78	female	white	1694	Dead	1920	2002	T1	Nx	M0	Stage I	5th	'--	Hepatocellular carcinoma, NOS	no	No	not reported	Liver	No	Liver
TCGA-DD-AAD5	TCGA-LIHC	54	male	asian	'--	Alive	1957	'--	T1	N0	M0	Stage I	7th	1345	Hepatocellular carcinoma, NOS	no	No	not reported	Liver	No	Liver
TCGA-WQ-AB4B	TCGA-LIHC	62	male	white	'--	Alive	1951	'--	T2	Nx	M0	Stage II	7th	395	Hepatocellular carcinoma, NOS	no	No	not reported	Liver	No	Liver
TCGA-LG-A9QC	TCGA-LIHC	48	male	white	'--	Alive	1965	'--	T1	Nx	M0	Stage I	7th	425	Hepatocellular carcinoma, NOS	no	No	not reported	Liver	No	Liver
TCGA-DD-AADL	TCGA-LIHC	58	male	asian	'--	Alive	1954	'--	T1	N0	M0	Stage I	7th	636	Hepatocellular carcinoma, NOS	no	No	not reported	Liver	No	Liver
TCGA-DD-AADS	TCGA-LIHC	63	male	asian	'--	Alive	1950	'--	T1	N0	M0	Stage I	7th	474	Hepatocellular carcinoma, NOS	no	No	not reported	Liver	No	Liver
TCGA-K7-A5RF	TCGA-LIHC	64	male	white	'--	Alive	1948	'--	T1	Nx	Mx	Stage I	7th	631	Hepatocellular carcinoma, NOS	no	No	not reported	Liver	No	Liver
TCGA-DD-A4NF	TCGA-LIHC	72	male	white	'--	Alive	1939	'--	T1	N0	M0	Stage I	7th	942	Hepatocellular carcinoma, NOS	no	No	not reported	Liver	No	Liver
TCGA-DD-AADA	TCGA-LIHC	66	female	asian	'--	Alive	1945	'--	T1	N0	M0	Stage I	7th	1233	Hepatocellular carcinoma, NOS	no	No	not reported	Liver	No	Liver
TCGA-MI-A75I	TCGA-LIHC	61	male	black or african american	'--	Alive	1950	'--	T2	Nx	Mx	'--	7th	630	Hepatocellular carcinoma, NOS	no	No	not reported	Liver	No	Liver
TCGA-2Y-A9GU	TCGA-LIHC	55	female	white	'--	Alive	1954	'--	T1	Nx	Mx	Stage I	6th	1939	Hepatocellular carcinoma, NOS	no	No	not reported	Liver	No	Liver
TCGA-ED-A7PX	TCGA-LIHC	48	female	asian	'--	Alive	1965	'--	T2	Nx	M0	Stage II	7th	6	Hepatocellular carcinoma, NOS	no	No	not reported	Liver	No	Liver
TCGA-FV-A23B	TCGA-LIHC	70	female	white	1852	Dead	1935	'--	T2	N0	M0	Stage II	6th	987	Hepatocellular carcinoma, NOS	no	No	not reported	Liver	No	Liver
TCGA-DD-AACO	TCGA-LIHC	40	male	asian	'--	Alive	1969	'--	T1	N0	M0	Stage I	6th	1876	Hepatocellular carcinoma, NOS	no	No	not reported	Liver	No	Liver
TCGA-G3-A7M7	TCGA-LIHC	65	male	white	'--	Alive	1948	'--	T1	Nx	Mx	Stage I	7th	361	Hepatocellular carcinoma, NOS	no	No	not reported	Liver	No	Liver
TCGA-MR-A8JO	TCGA-LIHC	34	male	white	'--	Alive	1979	'--	T1	N0	Mx	Stage I	7th	330	Hepatocellular carcinoma, fibrolamellar	no	No	not reported	Liver	No	Liver
TCGA-CC-5262	TCGA-LIHC	67	male	asian	103	Dead	1943	'--	T4	N0	M0	Stage IIIC	7th	0	Hepatocellular carcinoma, NOS	no	No	not reported	Liver	No	Liver
TCGA-DD-AADK	TCGA-LIHC	68	female	asian	'--	Alive	1943	'--	T2	N0	M0	Stage II	7th	1049	Hepatocellular carcinoma, NOS	no	No	not reported	Liver	No	Liver
TCGA-DD-AAE1	TCGA-LIHC	52	male	asian	'--	Alive	1961	'--	T1	N0	M0	Stage I	7th	552	Hepatocellular carcinoma, NOS	no	No	not reported	Liver	No	Liver
TCGA-DD-AAEH	TCGA-LIHC	73	male	asian	'--	Alive	1939	'--	T1	N0	M0	Stage I	7th	784	Hepatocellular carcinoma, NOS	no	No	not reported	Liver	No	Liver
TCGA-DD-AAE9	TCGA-LIHC	69	male	asian	'--	Alive	1943	'--	T1	N0	M0	Stage I	7th	722	Hepatocellular carcinoma, NOS	no	No	not reported	Liver	No	Liver
TCGA-2Y-A9H1	TCGA-LIHC	58	male	white	1229	Dead	1952	2013	T1	Nx	Mx	Stage I	7th	'--	Hepatocellular carcinoma, NOS	no	No	not reported	Liver	No	Liver
TCGA-BC-A10U	TCGA-LIHC	69	male	white	837	Dead	1931	2002	T2	Nx	Mx	'--	5th	'--	Hepatocellular carcinoma, NOS	no	No	not reported	Liver	No	Liver
TCGA-FV-A4ZP	TCGA-LIHC	78	male	white	2486	Dead	1927	'--	T3	Nx	M0	Stage IIIA	6th	1836	Hepatocellular carcinoma, NOS	yes	No	not reported	Liver	Not Reported	Liver
TCGA-DD-AAVP	TCGA-LIHC	48	male	asian	'--	Alive	1959	'--	T1	N0	M0	Stage I	6th	2752	Hepatocellular carcinoma, NOS	no	No	not reported	Liver	No	Liver
TCGA-DD-A4NP	TCGA-LIHC	32	male	white	'--	Alive	1973	'--	T1	N0	M0	Stage I	6th	3308	Hepatocellular carcinoma, NOS	no	No	not reported	Liver	No	Liver
TCGA-BC-4073	TCGA-LIHC	73	male	white	'--	Alive	1936	'--	T3	N0	Mx	Stage IIIA	6th	849	Hepatocellular carcinoma, NOS	no	No	not reported	Liver	No	Liver
TCGA-MI-A75E	TCGA-LIHC	61	male	white	'--	Alive	1952	'--	T4	N0	M0	Stage IIIC	7th	507	Hepatocellular carcinoma, NOS	no	No	not reported	Liver	No	Liver
TCGA-G3-A7M8	TCGA-LIHC	31	male	asian	'--	Alive	1982	'--	T1	Nx	Mx	Stage I	7th	430	Hepatocellular carcinoma, NOS	no	No	not reported	Liver	No	Liver
TCGA-DD-A11C	TCGA-LIHC	69	male	white	'--	Alive	1937	'--	T1	N0	M0	Stage I	6th	662	Hepatocellular carcinoma, NOS	no	No	not reported	Liver	No	Liver
TCGA-CC-A9FW	TCGA-LIHC	68	male	asian	'--	Alive	1945	'--	T3	N0	M0	Stage IIIA	6th	248	Hepatocellular carcinoma, NOS	no	No	not reported	Liver	No	Liver
TCGA-DD-A114	TCGA-LIHC	42	male	black or african american	1149	Dead	1963	2008	T2	'--	M0	Stage II	6th	'--	Hepatocellular carcinoma, NOS	no	No	not reported	Liver	No	Liver
TCGA-WX-AA46	TCGA-LIHC	61	male	white	'--	Alive	1951	'--	T2	Nx	Mx	Stage II	7th	756	Hepatocellular carcinoma, NOS	no	No	not reported	Liver	No	Liver
TCGA-DD-AAW2	TCGA-LIHC	69	male	asian	'--	Alive	1940	'--	T1	N0	M0	Stage I	6th	1855	Hepatocellular carcinoma, NOS	no	No	not reported	Liver	No	Liver
TCGA-DD-AAD2	TCGA-LIHC	66	male	asian	'--	Alive	1944	'--	T1	N0	M0	Stage I	7th	658	Hepatocellular carcinoma, NOS	no	No	not reported	Liver	No	Liver
TCGA-5C-A9VG	TCGA-LIHC	58	male	white	'--	Alive	1955	'--	T2	N0	M0	Stage II	7th	328	Hepatocellular carcinoma, NOS	no	No	not reported	Liver	No	Liver
TCGA-BC-A3KF	TCGA-LIHC	66	female	white	'--	Alive	1945	'--	T1	Nx	M0	Stage I	7th	8	Hepatocellular carcinoma, NOS	no	No	not reported	Liver	No	Liver
TCGA-G3-A25X	TCGA-LIHC	73	male	asian	'--	Alive	1934	'--	T2	N0	M0	Stage II	6th	1779	Hepatocellular carcinoma, NOS	no	No	not reported	Liver	No	Liver
TCGA-RG-A7D4	TCGA-LIHC	69	male	black or african american	'--	Alive	1943	'--	T2	N0	M0	Stage II	7th	1098	Hepatocellular carcinoma, NOS	no	No	not reported	Liver	No	Liver
TCGA-G3-AAV4	TCGA-LIHC	83	female	white	27	Dead	1929	2012	T1	N0	M0	Stage I	7th	'--	Hepatocellular carcinoma, NOS	no	No	not reported	Liver	No	Liver
TCGA-DD-AAD0	TCGA-LIHC	73	female	asian	'--	Alive	1937	'--	T1	N0	M0	Stage I	7th	137	Hepatocellular carcinoma, NOS	no	No	not reported	Liver	No	Liver
TCGA-DD-AACN	TCGA-LIHC	32	male	asian	'--	Alive	1977	'--	T1	N0	M0	Stage I	6th	1302	Hepatocellular carcinoma, NOS	no	No	not reported	Liver	No	Liver
TCGA-BC-A10R	TCGA-LIHC	66	female	white	308	Dead	1933	1999	T3	Nx	Mx	'--	5th	'--	Hepatocellular carcinoma, NOS	no	No	not reported	Liver	No	Liver
TCGA-DD-AAD3	TCGA-LIHC	43	male	asian	'--	Alive	1968	'--	T1	N0	M0	Stage I	7th	1295	Hepatocellular carcinoma, NOS	no	No	not reported	Liver	No	Liver
TCGA-2Y-A9GZ	TCGA-LIHC	82	female	white	848	Dead	1925	2009	T2	Nx	Mx	Stage II	6th	'--	Hepatocellular carcinoma, NOS	no	No	not reported	Liver	No	Liver
TCGA-DD-A11D	TCGA-LIHC	57	female	white	1560	Dead	1949	2010	T1	N0	M0	Stage I	6th	'--	Hepatocellular carcinoma, NOS	no	No	not reported	Liver	No	Liver
TCGA-DD-AACQ	TCGA-LIHC	50	male	asian	432	Dead	1959	'--	T2	N0	M0	Stage II	6th	429	Hepatocellular carcinoma, NOS	no	No	not reported	Liver	No	Liver
TCGA-DD-A1ED	TCGA-LIHC	68	male	white	'--	Alive	1938	'--	T1	N0	M0	Stage I	6th	2301	Hepatocellular carcinoma, NOS	no	No	not reported	Liver	No	Liver
TCGA-UB-A7MA	TCGA-LIHC	62	female	white	'--	Alive	1951	'--	T2b	N0	M0	Stage II	7th	848	Combined hepatocellular carcinoma and cholangiocarcinoma	no	No	not reported	Liver	No	Liver
TCGA-DD-AAW0	TCGA-LIHC	54	male	asian	'--	Alive	1955	'--	T1	N0	M0	Stage I	6th	2015	Hepatocellular carcinoma, NOS	no	No	not reported	Liver	No	Liver
TCGA-G3-A7M9	TCGA-LIHC	70	male	white	56	Dead	1943	2013	T3b	Nx	Mx	Stage IIIB	7th	'--	Hepatocellular carcinoma, NOS	yes	No	not reported	Liver	Not Reported	Liver
TCGA-DD-AAVW	TCGA-LIHC	35	male	asian	'--	Alive	1973	'--	T1	N0	M0	Stage I	6th	2317	Hepatocellular carcinoma, NOS	no	No	not reported	Liver	No	Liver
TCGA-BD-A2L6	TCGA-LIHC	69	male	white	'--	Alive	1942	'--	T2	Nx	Mx	'--	7th	1363	Hepatocellular carcinoma, NOS	no	No	not reported	Liver	No	Liver
TCGA-G3-A5SI	TCGA-LIHC	44	male	asian	768	Dead	1967	'--	T2	N0	M0	Stage II	7th	447	Hepatocellular carcinoma, NOS	no	No	not reported	Liver	No	Liver
TCGA-DD-AAVU	TCGA-LIHC	46	male	asian	'--	Alive	1962	'--	T2	N0	M0	Stage II	6th	2202	Hepatocellular carcinoma, NOS	no	No	not reported	Liver	No	Liver
TCGA-G3-AAV2	TCGA-LIHC	50	male	white	'--	Alive	1963	'--	T1	N0	M0	Stage I	7th	372	Hepatocellular carcinoma, NOS	no	No	not reported	Liver	No	Liver
TCGA-2Y-A9H7	TCGA-LIHC	81	female	white	'--	Alive	1930	'--	T1	N0	Mx	Stage I	7th	1168	Hepatocellular carcinoma, NOS	yes	No	not reported	Liver	Not Reported	Liver
TCGA-EP-A2KB	TCGA-LIHC	46	female	white	596	Dead	1965	'--	T1	Nx	Mx	Stage I	7th	334	Hepatocellular carcinoma, NOS	no	No	not reported	Liver	No	Liver
TCGA-CC-A8HU	TCGA-LIHC	39	female	asian	344	Dead	1974	'--	T3	N0	M0	Stage IIIA	6th	0	Hepatocellular carcinoma, NOS	no	No	not reported	Liver	No	Liver
TCGA-DD-A4NB	TCGA-LIHC	25	male	white	'--	Alive	1986	'--	T1	N0	M0	Stage I	7th	989	Hepatocellular carcinoma, fibrolamellar	no	No	not reported	Liver	No	Liver
TCGA-PD-A5DF	TCGA-LIHC	58	female	white	639	Dead	1949	2008	T4	N0	M0	Stage IIIB	6th	'--	Hepatocellular carcinoma, NOS	no	No	not reported	Liver	No	Liver
TCGA-DD-A11B	TCGA-LIHC	73	male	white	14	Dead	1932	2005	T1	N0	M0	Stage I	6th	'--	Hepatocellular carcinoma, NOS	no	No	not reported	Liver	No	Liver
TCGA-GJ-A6C0	TCGA-LIHC	75	female	white	31	Dead	1937	2012	T2	Nx	Mx	Stage II	7th	'--	Hepatocellular carcinoma, NOS	no	No	not reported	Liver	No	Liver
TCGA-DD-AADW	TCGA-LIHC	48	male	asian	'--	Alive	1965	'--	T1	N0	M0	Stage I	7th	587	Hepatocellular carcinoma, NOS	no	No	not reported	Liver	No	Liver
TCGA-DD-A1EF	TCGA-LIHC	57	female	white	394	Dead	1950	2008	T1	N0	M0	Stage I	6th	'--	Hepatocellular carcinoma, NOS	no	No	not reported	Liver	No	Liver
TCGA-XR-A8TG	TCGA-LIHC	58	male	white	'--	Alive	1954	'--	T1	Nx	M0	Stage I	7th	898	Hepatocellular carcinoma, NOS	yes	No	not reported	Liver	Not Reported	Liver
TCGA-DD-AADJ	TCGA-LIHC	70	female	asian	'--	Alive	1941	'--	T1	N0	M0	Stage I	7th	1066	Hepatocellular carcinoma, NOS	no	No	not reported	Liver	No	Liver
TCGA-XR-A8TF	TCGA-LIHC	74	male	white	693	Dead	1938	2013	T1	Nx	Mx	Stage I	7th	'--	Hepatocellular carcinoma, NOS	no	No	not reported	Liver	No	Liver
TCGA-K7-AAU7	TCGA-LIHC	61	male	white	'--	Alive	1952	'--	T2a	Nx	Mx	Stage II	7th	359	Combined hepatocellular carcinoma and cholangiocarcinoma	no	No	not reported	Liver	No	Liver
TCGA-DD-AAD1	TCGA-LIHC	51	female	asian	'--	Alive	1959	'--	T1	N0	M0	Stage I	7th	564	Hepatocellular carcinoma, NOS	no	No	not reported	Liver	No	Liver
TCGA-ED-A7XO	TCGA-LIHC	29	male	asian	'--	Alive	1984	'--	T3a	N0	M0	Stage IIIA	7th	427	Hepatocellular carcinoma, NOS	no	No	not reported	Liver	No	Liver
TCGA-DD-AACH	TCGA-LIHC	69	male	asian	195	Dead	1939	2008	T2	N0	M0	Stage II	6th	'--	Hepatocellular carcinoma, NOS	no	No	not reported	Liver	No	Liver
TCGA-ZP-A9CZ	TCGA-LIHC	72	male	asian	'--	Alive	1939	'--	T1	Nx	Mx	'--	7th	706	Hepatocellular carcinoma, NOS	no	No	not reported	Liver	No	Liver
TCGA-CC-A7IE	TCGA-LIHC	57	male	asian	217	Dead	1955	'--	T3	N0	M0	Stage IIIA	6th	0	Hepatocellular carcinoma, NOS	no	No	not reported	Liver	No	Liver
TCGA-MI-A75G	TCGA-LIHC	63	male	white	'--	Alive	1949	'--	T2	N0	M0	Stage II	7th	698	Hepatocellular carcinoma, NOS	no	No	not reported	Liver	No	Liver
TCGA-G3-A25Y	TCGA-LIHC	52	female	asian	452	Dead	1954	2007	T1	N0	M0	Stage I	6th	'--	Hepatocellular carcinoma, NOS	no	No	not reported	Liver	No	Liver
TCGA-CC-A5UE	TCGA-LIHC	48	male	asian	272	Dead	1964	'--	T4	N0	M0	Stage IIIB	6th	0	Hepatocellular carcinoma, NOS	no	No	not reported	Liver	No	Liver
TCGA-DD-A73D	TCGA-LIHC	68	female	white	'--	Alive	1944	'--	T2	Nx	Mx	Stage II	7th	693	Hepatocellular carcinoma, NOS	no	No	not reported	Liver	No	Liver
TCGA-G3-A5SK	TCGA-LIHC	58	male	white	'--	Alive	1954	'--	T1	Nx	M0	Stage I	7th	744	Hepatocellular carcinoma, NOS	no	No	not reported	Liver	No	Liver
TCGA-DD-AAD8	TCGA-LIHC	73	female	asian	'--	Alive	1938	'--	T1	N0	M0	Stage I	7th	1219	Hepatocellular carcinoma, NOS	no	No	not reported	Liver	No	Liver
TCGA-MR-A520	TCGA-LIHC	58	male	white	'--	Alive	1954	'--	T1	Nx	Mx	Stage I	7th	229	Hepatocellular carcinoma, NOS	no	No	not reported	Liver	No	Liver
TCGA-G3-A7M6	TCGA-LIHC	60	female	white	'--	Alive	1953	'--	T1	Nx	Mx	Stage I	7th	632	Hepatocellular carcinoma, NOS	no	No	not reported	Liver	No	Liver
TCGA-RC-A7SB	TCGA-LIHC	53	male	asian	'--	Alive	1959	'--	T2	N0	M0	Stage II	7th	588	Hepatocellular carcinoma, NOS	no	No	not reported	Liver	No	Liver
TCGA-DD-A1EL	TCGA-LIHC	23	male	black or african american	415	Dead	1986	2010	T2	N0	M0	Stage II	6th	'--	Hepatocellular carcinoma, NOS	no	No	not reported	Liver	No	Liver
TCGA-5R-AA1C	TCGA-LIHC	57	male	white	'--	Alive	1956	'--	T2	N0	M0	Stage II	7th	520	Hepatocellular carcinoma, NOS	no	No	not reported	Liver	No	Liver
TCGA-ED-A8O5	TCGA-LIHC	59	female	asian	'--	Alive	1954	'--	T3a	N0	M0	Stage IIIA	7th	406	Hepatocellular carcinoma, NOS	no	No	not reported	Liver	No	Liver
TCGA-2V-A95S	TCGA-LIHC	'--	male	asian	'--	Alive	'--	'--	T2	Nx	Mx	Stage II	7th	'--	Hepatocellular carcinoma, NOS	no	No	not reported	Liver	No	Liver
TCGA-CC-A3MB	TCGA-LIHC	36	male	asian	315	Dead	1975	'--	T3	N0	M0	Stage IIIA	7th	3	Hepatocellular carcinoma, NOS	no	No	not reported	Liver	No	Liver
TCGA-G3-A5SJ	TCGA-LIHC	59	male	white	'--	Alive	1953	'--	T1	Nx	M0	Stage I	7th	698	Hepatocellular carcinoma, NOS	no	No	not reported	Liver	No	Liver
TCGA-HP-A5MZ	TCGA-LIHC	78	male	not reported	91	Dead	'--	'--	T1	Nx	M0	Stage I	6th	'--	Hepatocellular carcinoma, NOS	no	No	not reported	Liver	No	Liver
TCGA-RC-A6M4	TCGA-LIHC	74	female	white	'--	Alive	1936	'--	T3	Nx	Mx	Stage IIIA	7th	22	Hepatocellular carcinoma, NOS	no	No	not reported	Liver	No	Liver
TCGA-G3-A25Z	TCGA-LIHC	58	male	asian	'--	Alive	1952	'--	T1	N0	M0	Stage I	7th	655	Hepatocellular carcinoma, NOS	no	No	not reported	Liver	No	Liver
TCGA-2Y-A9GT	TCGA-LIHC	51	male	white	1624	Dead	1955	2010	T1	Nx	Mx	Stage I	6th	'--	Hepatocellular carcinoma, NOS	no	No	not reported	Liver	No	Liver
TCGA-DD-AAW1	TCGA-LIHC	55	male	asian	'--	Alive	1954	'--	T3	N0	M0	Stage IIIA	6th	1989	Hepatocellular carcinoma, NOS	no	No	not reported	Liver	No	Liver
TCGA-RC-A7SH	TCGA-LIHC	42	male	asian	'--	Alive	1970	'--	T2	N0	M0	Stage II	7th	468	Hepatocellular carcinoma, clear cell type	no	No	not reported	Liver	No	Liver
TCGA-ED-A66Y	TCGA-LIHC	51	female	asian	296	Dead	1962	'--	T3a	N0	M0	Stage IIIA	7th	7	Hepatocellular carcinoma, NOS	no	No	not reported	Liver	No	Liver
TCGA-DD-AAEI	TCGA-LIHC	72	male	asian	'--	Alive	1938	'--	T1	N0	M0	Stage I	7th	1531	Hepatocellular carcinoma, NOS	no	No	not reported	Liver	No	Liver
TCGA-2Y-A9H8	TCGA-LIHC	85	female	white	633	Dead	1926	2012	T1	Nx	Mx	'--	7th	'--	Hepatocellular carcinoma, NOS	no	No	not reported	Liver	No	Liver
TCGA-DD-A3A2	TCGA-LIHC	76	female	white	2131	Dead	1922	2003	T1	N0	M0	Stage I	5th	'--	Hepatocellular carcinoma, NOS	no	No	not reported	Liver	No	Liver
TCGA-CC-A5UD	TCGA-LIHC	45	male	asian	304	Dead	1967	'--	T3	N0	M0	Stage IIIA	6th	0	Hepatocellular carcinoma, NOS	no	No	not reported	Liver	No	Liver
TCGA-ZP-A9D0	TCGA-LIHC	67	female	black or african american	'--	Alive	1944	'--	T1	Nx	Mx	'--	7th	1091	Hepatocellular carcinoma, NOS	no	No	not reported	Liver	No	Liver
TCGA-BC-A10W	TCGA-LIHC	50	male	asian	91	Dead	1952	2002	T4	Nx	Mx	'--	5th	'--	Hepatocellular carcinoma, NOS	no	No	not reported	Liver	No	Liver
TCGA-WX-AA47	TCGA-LIHC	33	female	white	556	Dead	1979	2013	T3a	Nx	Mx	Stage IIIA	7th	'--	Hepatocellular carcinoma, NOS	no	No	not reported	Liver	No	Liver
TCGA-G3-A3CK	TCGA-LIHC	61	male	asian	'--	Alive	1950	'--	T1	N0	M0	Stage I	7th	585	Hepatocellular carcinoma, NOS	no	No	not reported	Liver	No	Liver
TCGA-G3-A3CH	TCGA-LIHC	53	male	asian	'--	Alive	1957	'--	T3a	N0	M0	Stage IIIA	7th	780	Hepatocellular carcinoma, NOS	no	No	not reported	Liver	No	Liver
TCGA-DD-A1EI	TCGA-LIHC	46	male	asian	'--	Alive	1962	'--	T1	N0	M0	Stage I	6th	183	Hepatocellular carcinoma, NOS	no	No	not reported	Liver	No	Liver
TCGA-DD-AAEE	TCGA-LIHC	55	male	asian	'--	Alive	1957	'--	T1	N0	M0	Stage I	7th	810	Hepatocellular carcinoma, NOS	no	No	not reported	Liver	No	Liver
TCGA-DD-AAE3	TCGA-LIHC	50	male	asian	'--	Alive	1963	'--	T1	N0	M0	Stage I	7th	566	Hepatocellular carcinoma, NOS	no	No	not reported	Liver	No	Liver
TCGA-DD-AACL	TCGA-LIHC	66	female	asian	107	Dead	1942	'--	T1	N0	M0	Stage I	6th	58	Hepatocellular carcinoma, NOS	no	No	not reported	Liver	No	Liver
TCGA-BC-A10X	TCGA-LIHC	52	female	white	770	Dead	1950	2004	T3a	N0	Mx	Stage IIIA	5th	'--	Hepatocellular carcinoma, NOS	no	No	not reported	Liver	No	Liver
TCGA-FV-A3R3	TCGA-LIHC	38	female	white	366	Dead	1974	'--	T1	Nx	Mx	Stage I	7th	4	Hepatocellular carcinoma, NOS	no	No	not reported	Liver	No	Liver
TCGA-2Y-A9GW	TCGA-LIHC	64	male	white	1271	Dead	1943	2010	T1	N0	Mx	Stage I	6th	'--	Hepatocellular carcinoma, NOS	no	No	not reported	Liver	No	Liver
TCGA-ZS-A9CG	TCGA-LIHC	55	male	white	'--	Alive	1958	'--	T2	Nx	Mx	Stage II	7th	341	Hepatocellular carcinoma, NOS	no	No	not reported	Liver	No	Liver
TCGA-DD-A4NH	TCGA-LIHC	65	female	white	'--	Alive	1946	'--	T3b	N0	M0	Stage IIIB	7th	917	Hepatocellular carcinoma, NOS	no	No	not reported	Liver	No	Liver
TCGA-DD-AADC	TCGA-LIHC	53	male	asian	425	Dead	1958	2012	T1	N0	M0	Stage I	7th	'--	Hepatocellular carcinoma, NOS	no	No	not reported	Liver	No	Liver
TCGA-DD-AAD6	TCGA-LIHC	66	male	asian	'--	Alive	1945	'--	T3a	N0	M0	Stage IIIA	7th	672	Hepatocellular carcinoma, NOS	no	No	not reported	Liver	No	Liver
TCGA-DD-AACD	TCGA-LIHC	48	male	asian	381	Dead	1960	2009	T1	N0	M0	Stage I	6th	'--	Hepatocellular carcinoma, NOS	no	No	not reported	Liver	No	Liver
TCGA-NI-A8LF	TCGA-LIHC	74	male	white	'--	Alive	1938	'--	T1	Nx	Mx	Stage I	7th	799	Hepatocellular carcinoma, NOS	no	No	not reported	Liver	No	Liver
TCGA-ZP-A9D4	TCGA-LIHC	64	female	white	'--	Alive	1948	'--	T1	Nx	Mx	'--	7th	395	Hepatocellular carcinoma, NOS	no	No	not reported	Liver	No	Liver
TCGA-DD-AAE7	TCGA-LIHC	72	male	asian	'--	Alive	1940	'--	T1	N0	M0	Stage I	7th	644	Hepatocellular carcinoma, NOS	yes	No	not reported	Liver	Not Reported	Liver
TCGA-DD-A39Z	TCGA-LIHC	43	female	not reported	601	Dead	1953	1997	T2	Nx	M0	Stage II	4th	'--	Hepatocellular carcinoma, NOS	no	No	not reported	Liver	No	Liver
TCGA-DD-AACX	TCGA-LIHC	66	male	asian	'--	Alive	1944	'--	T2	N0	M0	Stage II	7th	170	Hepatocellular carcinoma, NOS	no	No	not reported	Liver	No	Liver
TCGA-EP-A2KA	TCGA-LIHC	52	female	white	627	Dead	1959	'--	T3a	Nx	Mx	Stage IIIA	7th	357	Hepatocellular carcinoma, NOS	no	No	not reported	Liver	No	Liver
TCGA-ZP-A9D1	TCGA-LIHC	56	female	white	'--	Alive	1956	'--	T1	Nx	Mx	'--	7th	21	Hepatocellular carcinoma, NOS	yes	No	not reported	Liver	Not Reported	Liver
TCGA-DD-A3A9	TCGA-LIHC	64	female	white	931	Dead	1937	2003	T4	N0	M1	Stage IVB	5th	'--	Hepatocellular carcinoma, NOS	no	No	not reported	Liver	No	Liver
TCGA-DD-A115	TCGA-LIHC	53	male	white	2542	Dead	1949	2008	T3	N0	M0	Stage IIIA	5th	'--	Hepatocellular carcinoma, NOS	no	No	not reported	Liver	No	Liver
TCGA-GJ-A9DB	TCGA-LIHC	68	male	white	67	Dead	1945	2013	T1	N0	Mx	Stage I	7th	'--	Hepatocellular carcinoma, NOS	no	No	not reported	Liver	No	Liver
TCGA-DD-A73G	TCGA-LIHC	73	female	white	'--	Alive	1932	'--	T1	N0	M0	Stage I	6th	3478	Hepatocellular carcinoma, NOS	no	No	not reported	Liver	No	Liver
TCGA-5R-AAAM	TCGA-LIHC	65	female	white	46	Dead	1948	2013	T2	N0	M0	Stage II	7th	'--	Hepatocellular carcinoma, NOS	no	No	not reported	Liver	No	Liver
TCGA-DD-AADQ	TCGA-LIHC	59	male	asian	'--	Alive	1954	'--	T2	N0	M0	Stage II	7th	436	Hepatocellular carcinoma, NOS	no	No	not reported	Liver	No	Liver
TCGA-DD-A39W	TCGA-LIHC	29	female	white	827	Dead	1966	1997	T3	N0	M0	Stage III	4th	'--	Hepatocellular carcinoma, NOS	no	No	not reported	Liver	No	Liver
TCGA-WQ-A9G7	TCGA-LIHC	71	female	white	'--	Alive	1942	'--	T3a	Nx	M0	'--	7th	30	Hepatocellular carcinoma, NOS	no	No	not reported	Liver	No	Liver
TCGA-2Y-A9H0	TCGA-LIHC	49	male	white	'--	Alive	1955	'--	T3	N0	M0	Stage IIIA	6th	3675	Hepatocellular carcinoma, NOS	no	No	not reported	Liver	No	Liver
TCGA-DD-AAC8	TCGA-LIHC	72	male	asian	16	Dead	1936	2008	T1	N0	M0	Stage I	6th	'--	Hepatocellular carcinoma, NOS	no	No	not reported	Liver	No	Liver
TCGA-KR-A7K8	TCGA-LIHC	57	male	not reported	'--	Alive	1955	'--	T1	N0	M0	Stage I	7th	906	Hepatocellular carcinoma, NOS	no	No	not reported	Liver	No	Liver
TCGA-BC-A216	TCGA-LIHC	62	female	white	'--	Alive	1946	'--	T3	Nx	M0	Stage IIIA	6th	1351	Hepatocellular carcinoma, NOS	no	No	not reported	Liver	No	Liver
TCGA-DD-AADV	TCGA-LIHC	50	male	asian	'--	Alive	1963	'--	T1	N0	M0	Stage I	7th	574	Hepatocellular carcinoma, NOS	yes	No	not reported	Liver	Not Reported	Liver
TCGA-XR-A8TC	TCGA-LIHC	43	female	white	'--	Alive	1968	'--	T1	Nx	Mx	Stage I	7th	1339	Hepatocellular carcinoma, NOS	yes	Yes	not reported	Liver	Not Reported	Liver
TCGA-DD-A3A3	TCGA-LIHC	45	male	asian	535	Dead	1954	2000	T1	N0	M0	Stage I	5th	'--	Hepatocellular carcinoma, NOS	no	No	not reported	Liver	No	Liver
TCGA-2Y-A9H5	TCGA-LIHC	59	female	white	555	Dead	1951	2011	T1	N0	Mx	Stage I	7th	'--	Hepatocellular carcinoma, NOS	no	No	not reported	Liver	No	Liver
TCGA-DD-A4NI	TCGA-LIHC	67	male	white	'--	Alive	1944	'--	T2	Nx	M0	Stage II	7th	816	Hepatocellular carcinoma, NOS	yes	No	not reported	Liver	Not Reported	Liver
TCGA-DD-A1EJ	TCGA-LIHC	71	female	white	1005	Dead	1937	'--	T1	N1	M0	Stage IIIC	6th	887	Hepatocellular carcinoma, NOS	no	No	not reported	Liver	No	Liver
TCGA-DD-AAED	TCGA-LIHC	51	male	asian	'--	Alive	1961	'--	T1	N0	M0	Stage I	7th	763	Hepatocellular carcinoma, NOS	no	No	not reported	Liver	No	Liver
TCGA-DD-A4NR	TCGA-LIHC	85	female	white	9	Dead	1920	2005	T1	N0	M0	Stage I	6th	'--	Hepatocellular carcinoma, NOS	no	No	not reported	Liver	No	Liver
TCGA-CC-A7IG	TCGA-LIHC	47	male	asian	299	Dead	1966	'--	T2	N0	M0	Stage II	6th	0	Hepatocellular carcinoma, NOS	no	No	not reported	Liver	No	Liver
TCGA-WX-AA44	TCGA-LIHC	64	female	white	'--	Alive	1947	'--	T1	Nx	Mx	Stage I	7th	615	Hepatocellular carcinoma, NOS	no	No	not reported	Liver	No	Liver
TCGA-DD-A73B	TCGA-LIHC	72	female	white	283	Dead	1940	2012	T1	N0	M0	Stage I	7th	'--	Hepatocellular carcinoma, NOS	no	No	not reported	Liver	No	Liver
TCGA-ED-A459	TCGA-LIHC	47	male	asian	'--	Alive	1965	'--	T2	N0	M0	Stage II	7th	910	Hepatocellular carcinoma, NOS	no	No	not reported	Liver	No	Liver
TCGA-DD-AAE2	TCGA-LIHC	51	male	asian	'--	Alive	1962	'--	T1	N0	M0	Stage I	7th	638	Hepatocellular carcinoma, NOS	no	No	not reported	Liver	No	Liver
TCGA-DD-AAW3	TCGA-LIHC	69	male	asian	'--	Alive	1940	'--	T1	N0	M0	Stage I	6th	1633	Hepatocellular carcinoma, NOS	no	No	not reported	Liver	No	Liver
TCGA-BW-A5NP	TCGA-LIHC	26	female	white	'--	Alive	1984	'--	T2	N0	M1	Stage IV	7th	0	Hepatocellular carcinoma, NOS	no	No	not reported	Liver	No	Liver
TCGA-DD-AA3A	TCGA-LIHC	81	female	white	410	Dead	1928	2010	T1	N0	Mx	Stage I	6th	'--	Combined hepatocellular carcinoma and cholangiocarcinoma	no	No	not reported	Liver	No	Liver
TCGA-XR-A8TD	TCGA-LIHC	49	female	white	'--	Alive	1963	'--	T3	N0	M0	Stage IIIB	7th	1030	Hepatocellular carcinoma, clear cell type	no	No	not reported	Liver	No	Liver
TCGA-BC-A10S	TCGA-LIHC	81	male	white	1423	Dead	1918	2002	T3	Nx	Mx	'--	5th	'--	Hepatocellular carcinoma, NOS	no	No	not reported	Liver	No	Liver
TCGA-T1-A6J8	TCGA-LIHC	68	male	white	'--	Alive	1945	'--	T1	Nx	M0	'--	7th	23	Hepatocellular carcinoma, NOS	yes	No	not reported	Liver	Not Reported	Liver
TCGA-KR-A7K0	TCGA-LIHC	65	male	white	65	Dead	1948	2013	T1	N0	M0	Stage I	7th	'--	Hepatocellular carcinoma, NOS	yes	No	not reported	Liver	Not Reported	Liver
TCGA-CC-A8HV	TCGA-LIHC	51	female	asian	279	Dead	1962	'--	T2	N0	M0	Stage II	6th	0	Hepatocellular carcinoma, NOS	no	No	not reported	Liver	No	Liver
TCGA-DD-A4NK	TCGA-LIHC	80	female	white	1210	Dead	1924	2007	T3	N0	M0	Stage IIIA	6th	'--	Hepatocellular carcinoma, NOS	no	No	not reported	Liver	No	Liver
TCGA-BC-4072	TCGA-LIHC	74	female	white	1490	Dead	1931	2009	T3	N0	M0	Stage IIIA	6th	'--	Hepatocellular carcinoma, NOS	no	No	not reported	Liver	No	Liver
TCGA-G3-AAV7	TCGA-LIHC	38	male	asian	'--	Alive	1975	'--	T2	N0	M0	Stage II	7th	361	Hepatocellular carcinoma, NOS	no	No	not reported	Liver	No	Liver
TCGA-CC-A9FU	TCGA-LIHC	52	female	asian	'--	Alive	1961	'--	T3a	N0	M0	Stage IIIA	7th	0	Hepatocellular carcinoma, NOS	no	No	not reported	Liver	No	Liver
TCGA-DD-AAE0	TCGA-LIHC	45	female	asian	'--	Alive	1968	'--	T3a	N0	M0	Stage IIIA	7th	555	Hepatocellular carcinoma, NOS	no	No	not reported	Liver	No	Liver
TCGA-DD-AADB	TCGA-LIHC	51	male	asian	'--	Alive	1960	'--	T1	N0	M0	Stage I	7th	1242	Hepatocellular carcinoma, NOS	no	No	not reported	Liver	No	Liver
TCGA-DD-A11A	TCGA-LIHC	67	male	black or african american	'--	Not Reported	1937	'--	T1	N0	M0	Stage I	6th	79	Hepatocellular carcinoma, NOS	no	No	not reported	Liver	No	Liver
TCGA-5C-A9VH	TCGA-LIHC	70	male	white	'--	Alive	1943	'--	T1	N0	M0	Stage I	7th	322	Hepatocellular carcinoma, NOS	no	No	not reported	Liver	No	Liver
TCGA-CC-A3MA	TCGA-LIHC	61	male	asian	303	Dead	1950	'--	T3	N0	M0	Stage IIIA	7th	2	Hepatocellular carcinoma, NOS	no	No	not reported	Liver	No	Liver
TCGA-DD-A3A7	TCGA-LIHC	67	male	not reported	419	Dead	1931	1999	T3b	N0	M0	Stage IIIB	7th	'--	Hepatocellular carcinoma, NOS	no	No	not reported	Liver	No	Liver
TCGA-CC-5264	TCGA-LIHC	71	male	asian	102	Dead	1939	'--	T3	N0	M0	Stage IIIA	6th	0	Hepatocellular carcinoma, NOS	no	No	not reported	Liver	No	Liver
TCGA-DD-AADM	TCGA-LIHC	58	male	asian	12	Dead	1954	2012	T2	N0	M0	Stage II	7th	'--	Hepatocellular carcinoma, NOS	no	No	not reported	Liver	No	Liver
TCGA-DD-AACF	TCGA-LIHC	68	male	asian	365	Dead	1940	2009	T1	N0	M0	Stage I	6th	'--	Hepatocellular carcinoma, NOS	no	No	not reported	Liver	No	Liver
TCGA-BC-A10Y	TCGA-LIHC	76	male	white	711	Dead	1926	2003	T4	Nx	Mx	'--	5th	'--	Hepatocellular carcinoma, NOS	no	No	not reported	Liver	No	Liver
TCGA-DD-A1EE	TCGA-LIHC	73	male	white	349	Dead	1933	'--	T3	N0	M0	Stage IIIA	6th	204	Hepatocellular carcinoma, NOS	no	No	not reported	Liver	No	Liver
TCGA-DD-A119	TCGA-LIHC	40	male	asian	223	Dead	1963	2003	T3a	N0	M1	Stage IV	6th	'--	Hepatocellular carcinoma, NOS	no	No	not reported	Liver	No	Liver
TCGA-DD-AACW	TCGA-LIHC	43	male	asian	'--	Alive	1967	'--	T1	N0	M0	Stage I	7th	1424	Hepatocellular carcinoma, NOS	no	No	not reported	Liver	No	Liver
TCGA-DD-A3A8	TCGA-LIHC	75	male	white	11	Dead	1926	2001	T2	N0	M0	Stage II	5th	'--	Hepatocellular carcinoma, NOS	yes	No	not reported	Liver	Not Reported	Liver
TCGA-CC-5258	TCGA-LIHC	48	male	asian	129	Dead	1962	'--	T2	N0	M0	Stage II	6th	0	Hepatocellular carcinoma, NOS	no	No	not reported	Liver	No	Liver
TCGA-BC-A5W4	TCGA-LIHC	69	male	white	547	Dead	1943	'--	T3a	Nx	M0	Stage IIIA	7th	289	Hepatocellular carcinoma, NOS	yes	No	not reported	Liver	Not Reported	Liver
TCGA-DD-A1EG	TCGA-LIHC	76	male	white	1372	Dead	1931	2010	T1	N0	M0	Stage I	7th	'--	Hepatocellular carcinoma, NOS	no	No	not reported	Liver	No	Liver
TCGA-DD-AACB	TCGA-LIHC	74	female	asian	'--	Alive	1934	'--	T1	N0	M0	Stage I	6th	2324	Hepatocellular carcinoma, NOS	no	No	not reported	Liver	No	Liver
TCGA-BC-A217	TCGA-LIHC	75	female	white	1397	Dead	1935	'--	T2	Nx	M0	Stage II	7th	421	Hepatocellular carcinoma, NOS	no	No	not reported	Liver	No	Liver
TCGA-G3-AAV0	TCGA-LIHC	58	male	asian	'--	Alive	1955	'--	T1	N0	M0	Stage I	7th	476	Hepatocellular carcinoma, NOS	no	No	not reported	Liver	No	Liver
TCGA-DD-AAEK	TCGA-LIHC	51	male	asian	'--	Alive	1959	'--	T2	N0	M0	Stage II	7th	1067	Hepatocellular carcinoma, NOS	no	No	not reported	Liver	No	Liver
TCGA-BC-A10Z	TCGA-LIHC	62	female	white	34	Dead	1941	2003	T1	N0	Mx	Stage I	6th	'--	Hepatocellular carcinoma, NOS	no	No	not reported	Liver	No	Liver
TCGA-BC-A69I	TCGA-LIHC	69	male	white	'--	Alive	1944	'--	T1	N0	M0	Stage I	7th	387	Hepatocellular carcinoma, NOS	no	No	not reported	Liver	No	Liver
TCGA-RC-A7SF	TCGA-LIHC	66	male	asian	'--	Alive	1946	'--	T1	N0	M0	Stage I	7th	579	Hepatocellular carcinoma, NOS	no	No	not reported	Liver	No	Liver
TCGA-EP-A2KC	TCGA-LIHC	62	male	black or african american	19	Dead	1949	2011	T1	Nx	Mx	Stage I	7th	'--	Hepatocellular carcinoma, NOS	no	No	not reported	Liver	No	Liver
TCGA-ES-A2HS	TCGA-LIHC	80	male	white	688	Dead	1928	2009	T1	Nx	Mx	Stage I	6th	'--	Hepatocellular carcinoma, NOS	yes	No	not reported	Liver	Not Reported	Liver
TCGA-CC-5259	TCGA-LIHC	60	female	asian	'--	Alive	1950	'--	T4	N0	M0	Stage IIIC	7th	250	Hepatocellular carcinoma, NOS	no	No	not reported	Liver	No	Liver
TCGA-2Y-A9GY	TCGA-LIHC	64	female	white	757	Dead	1943	2009	T2	Nx	Mx	Stage II	6th	'--	Hepatocellular carcinoma, NOS	no	No	not reported	Liver	No	Liver
TCGA-BC-A3KG	TCGA-LIHC	68	female	white	'--	Alive	1943	'--	T2	N0	M0	Stage II	7th	680	Hepatocellular carcinoma, NOS	no	No	not reported	Liver	No	Liver
TCGA-DD-A4NO	TCGA-LIHC	65	male	white	'--	Alive	1942	'--	T1	N0	M0	Stage I	6th	2245	Hepatocellular carcinoma, NOS	no	No	not reported	Liver	No	Liver
TCGA-O8-A75V	TCGA-LIHC	54	male	not reported	'--	Alive	1959	'--	T1	Nx	Mx	Stage I	7th	538	Hepatocellular carcinoma, NOS	no	No	not reported	Liver	No	Liver
TCGA-BC-A69H	TCGA-LIHC	64	male	white	'--	Alive	1949	'--	T2	Nx	M0	Stage II	7th	444	Hepatocellular carcinoma, NOS	no	No	not reported	Liver	No	Liver
TCGA-DD-A73C	TCGA-LIHC	65	female	white	'--	Alive	1947	'--	T3a	N0	M0	Stage IIIA	7th	701	Hepatocellular carcinoma, NOS	no	No	not reported	Liver	No	Liver
TCGA-5C-AAPD	TCGA-LIHC	61	male	asian	'--	Alive	1952	'--	T2	N0	M0	Stage II	7th	20	Combined hepatocellular carcinoma and cholangiocarcinoma	no	No	not reported	Liver	No	Liver
TCGA-KR-A7K7	TCGA-LIHC	61	female	white	'--	Alive	1951	'--	T2	N0	M0	Stage II	7th	951	Hepatocellular carcinoma, NOS	yes	No	not reported	Liver	Not Reported	Liver
TCGA-ZS-A9CE	TCGA-LIHC	79	female	white	'--	Alive	1932	'--	T2	Nx	Mx	Stage II	7th	1241	Hepatocellular carcinoma, NOS	yes	No	not reported	Liver	Not Reported	Liver
TCGA-DD-A118	TCGA-LIHC	77	female	white	'--	Alive	1926	'--	T2	N0	M0	Stage II	6th	3437	Hepatocellular carcinoma, NOS	no	No	not reported	Liver	No	Liver
TCGA-ES-A2HT	TCGA-LIHC	54	male	black or african american	438	Dead	1953	2008	T1	Nx	Mx	Stage I	6th	'--	Hepatocellular carcinoma, NOS	no	No	not reported	Liver	No	Liver
TCGA-CC-A5UC	TCGA-LIHC	63	male	asian	347	Dead	1949	'--	T3	N0	M0	Stage IIIA	6th	0	Hepatocellular carcinoma, NOS	no	No	not reported	Liver	No	Liver
TCGA-HP-A5N0	TCGA-LIHC	90	female	not reported	752	Dead	'--	'--	TX	Nx	M0	'--	6th	'--	Hepatocellular carcinoma, clear cell type	no	No	not reported	Liver	No	Liver
TCGA-ED-A8O6	TCGA-LIHC	50	female	asian	56	Dead	1963	'--	T3a	N0	M0	Stage IIIA	7th	6	Hepatocellular carcinoma, NOS	no	No	not reported	Liver	No	Liver
TCGA-ZS-A9CF	TCGA-LIHC	64	male	white	'--	Alive	1944	'--	T2	Nx	Mx	Stage II	7th	2412	Hepatocellular carcinoma, NOS	no	No	not reported	Liver	No	Liver
TCGA-2Y-A9H4	TCGA-LIHC	68	male	black or african american	'--	Alive	1942	'--	T1	N0	Mx	Stage I	7th	1452	Hepatocellular carcinoma, NOS	no	No	not reported	Liver	No	Liver
TCGA-DD-A1EA	TCGA-LIHC	68	male	asian	'--	Alive	1934	'--	T2	N0	M0	Stage II	5th	2415	Hepatocellular carcinoma, NOS	no	No	not reported	Liver	No	Liver
TCGA-DD-AAVQ	TCGA-LIHC	38	male	asian	'--	Alive	1969	'--	T1	N0	M0	Stage I	6th	2728	Hepatocellular carcinoma, NOS	no	No	not reported	Liver	No	Liver
TCGA-DD-A4NJ	TCGA-LIHC	54	female	white	'--	Alive	1957	'--	T2	N0	M0	Stage II	7th	928	Hepatocellular carcinoma, NOS	no	No	not reported	Liver	No	Liver
TCGA-K7-A6G5	TCGA-LIHC	66	male	white	'--	Alive	1947	'--	T1	N0	Mx	Stage I	7th	512	Hepatocellular carcinoma, NOS	no	No	not reported	Liver	No	Liver
TCGA-DD-AACS	TCGA-LIHC	39	male	asian	'--	Alive	1970	'--	T1	N0	M0	Stage I	6th	1804	Hepatocellular carcinoma, NOS	no	No	not reported	Liver	No	Liver
TCGA-DD-AAVR	TCGA-LIHC	44	male	asian	'--	Alive	1963	'--	T1	N0	M0	Stage I	6th	2513	Hepatocellular carcinoma, NOS	no	No	not reported	Liver	No	Liver
TCGA-G3-A7M5	TCGA-LIHC	76	male	asian	'--	Alive	1937	'--	T1	Nx	Mx	Stage I	7th	447	Hepatocellular carcinoma, NOS	no	No	not reported	Liver	No	Liver
TCGA-DD-A73F	TCGA-LIHC	77	female	white	'--	Alive	1933	'--	T1	N0	M0	Stage I	7th	1085	Hepatocellular carcinoma, NOS	no	No	not reported	Liver	No	Liver
TCGA-ED-A7PZ	TCGA-LIHC	61	male	asian	'--	Alive	1952	'--	T2	Nx	M0	Stage II	7th	6	Hepatocellular carcinoma, NOS	no	No	not reported	Liver	No	Liver
TCGA-ED-A97K	TCGA-LIHC	54	male	asian	'--	Alive	1959	'--	T3a	N0	M0	Stage IIIA	7th	6	Combined hepatocellular carcinoma and cholangiocarcinoma	no	No	not reported	Liver	No	Liver
TCGA-DD-A3A1	TCGA-LIHC	65	male	not reported	233	Dead	1936	2001	T3b	N0	M0	Stage IIIA	5th	'--	Hepatocellular carcinoma, NOS	no	No	not reported	Liver	No	Liver
TCGA-G3-A6UC	TCGA-LIHC	65	male	white	'--	Alive	1947	'--	T3b	N0	M0	Stage IIIB	7th	671	Hepatocellular carcinoma, NOS	yes	No	not reported	Liver	Not Reported	Liver
TCGA-DD-AACU	TCGA-LIHC	59	male	asian	'--	Alive	1951	'--	T1	N0	M0	Stage I	7th	1567	Hepatocellular carcinoma, NOS	no	No	not reported	Liver	No	Liver
TCGA-DD-A4NG	TCGA-LIHC	77	male	white	802	Dead	1934	'--	T3a	Nx	M0	Stage IIIA	7th	445	Hepatocellular carcinoma, NOS	no	No	not reported	Liver	No	Liver
TCGA-DD-AADR	TCGA-LIHC	58	male	asian	'--	Alive	1951	'--	T1	N0	M0	Stage I	6th	2028	Hepatocellular carcinoma, NOS	no	No	not reported	Liver	No	Liver
TCGA-DD-AADG	TCGA-LIHC	70	male	asian	'--	Alive	1941	'--	T3a	N0	M0	Stage IIIA	7th	1145	Hepatocellular carcinoma, NOS	no	No	not reported	Liver	No	Liver
TCGA-G3-A3CG	TCGA-LIHC	80	male	white	'--	Alive	1931	'--	T1	N0	M0	Stage I	7th	673	Hepatocellular carcinoma, NOS	yes	Yes	not reported	Liver	Not Reported	Liver
TCGA-BC-A10T	TCGA-LIHC	76	male	white	837	Dead	1924	2002	T4	Nx	Mx	'--	5th	'--	Hepatocellular carcinoma, NOS	no	No	not reported	Liver	No	Liver
TCGA-FV-A496	TCGA-LIHC	84	female	white	'--	Alive	1928	'--	T1	Nx	M0	Stage I	7th	10	Hepatocellular carcinoma, NOS	no	No	not reported	Liver	No	Liver
TCGA-DD-AACV	TCGA-LIHC	53	male	asian	'--	Alive	1957	'--	T1	N0	M0	Stage I	7th	1531	Hepatocellular carcinoma, NOS	no	No	not reported	Liver	No	Liver
TCGA-CC-A3M9	TCGA-LIHC	45	male	asian	300	Dead	1966	'--	T3	N0	M0	Stage IIIA	7th	3	Hepatocellular carcinoma, spindle cell variant	no	No	not reported	Liver	No	Liver
TCGA-UB-A7MF	TCGA-LIHC	56	male	white	214	Dead	1957	2013	T3a	Nx	Mx	Stage IIIA	7th	'--	Hepatocellular carcinoma, NOS	yes	No	not reported	Liver	Not Reported	Liver
TCGA-DD-AAVV	TCGA-LIHC	56	male	asian	'--	Alive	1951	'--	T2	N0	M0	Stage II	6th	2455	Hepatocellular carcinoma, NOS	no	No	not reported	Liver	No	Liver
TCGA-ZP-A9CV	TCGA-LIHC	59	male	white	1088	Dead	1952	'--	T1	Nx	Mx	'--	7th	142	Hepatocellular carcinoma, NOS	no	No	not reported	Liver	No	Liver
TCGA-4R-AA8I	TCGA-LIHC	66	male	white	262	Dead	1947	'--	T2	Nx	Mx	Stage II	7th	216	Hepatocellular carcinoma, NOS	yes	No	not reported	Liver	Not Reported	Liver
TCGA-DD-AACJ	TCGA-LIHC	75	male	asian	'--	Alive	1933	'--	T2	N0	M0	Stage II	6th	2102	Hepatocellular carcinoma, NOS	no	No	not reported	Liver	No	Liver
TCGA-BD-A3ER	TCGA-LIHC	62	male	white	'--	Alive	1949	'--	T2	Nx	Mx	Stage II	7th	1115	Hepatocellular carcinoma, NOS	yes	No	not reported	Liver	Not Reported	Liver
TCGA-LG-A9QD	TCGA-LIHC	68	male	white	'--	Alive	1945	'--	T3a	N0	M0	Stage IIIA	7th	366	Hepatocellular carcinoma, NOS	no	No	not reported	Liver	No	Liver
TCGA-3K-AAZ8	TCGA-LIHC	65	male	black or african american	'--	Alive	1948	'--	T3b	Nx	Mx	Stage IIIB	7th	396	Hepatocellular carcinoma, NOS	no	No	not reported	Liver	No	Liver
TCGA-EP-A12J	TCGA-LIHC	62	male	black or african american	'--	Alive	1948	'--	T1	Nx	Mx	Stage I	7th	570	Hepatocellular carcinoma, NOS	no	No	not reported	Liver	No	Liver
TCGA-2Y-A9GS	TCGA-LIHC	58	male	white	724	Dead	1948	2007	T2	Nx	Mx	'--	6th	'--	Hepatocellular carcinoma, NOS	no	No	not reported	Liver	No	Liver
TCGA-DD-AADP	TCGA-LIHC	45	male	asian	'--	Alive	1968	'--	T1	N0	M0	Stage I	7th	458	Hepatocellular carcinoma, NOS	no	No	not reported	Liver	No	Liver
TCGA-DD-AADI	TCGA-LIHC	43	female	asian	'--	Alive	1968	'--	T1	N0	M0	Stage I	7th	1085	Hepatocellular carcinoma, NOS	no	No	not reported	Liver	No	Liver
TCGA-DD-A116	TCGA-LIHC	68	male	asian	1622	Dead	1934	2006	T3	N0	M0	Stage IIIA	5th	'--	Hepatocellular carcinoma, NOS	no	No	not reported	Liver	No	Liver
TCGA-G3-A5SL	TCGA-LIHC	70	male	white	'--	Alive	1942	'--	T2	Nx	M0	Stage II	7th	621	Hepatocellular carcinoma, NOS	no	No	not reported	Liver	No	Liver
TCGA-NI-A4U2	TCGA-LIHC	71	male	white	1791	Dead	1934	2009	T3	Nx	Mx	Stage IIIA	6th	'--	Hepatocellular carcinoma, NOS	no	No	not reported	Liver	No	Liver
TCGA-2Y-A9H3	TCGA-LIHC	45	male	white	'--	Alive	1965	'--	T2	Nx	Mx	Stage II	7th	1516	Hepatocellular carcinoma, NOS	no	No	not reported	Liver	No	Liver
TCGA-DD-AADO	TCGA-LIHC	55	male	asian	'--	Alive	1958	'--	T1	N0	M0	Stage I	7th	453	Hepatocellular carcinoma, NOS	no	No	not reported	Liver	No	Liver
TCGA-DD-AAVS	TCGA-LIHC	56	male	asian	'--	Alive	1951	'--	T1	N0	M0	Stage I	6th	1823	Hepatocellular carcinoma, NOS	no	No	not reported	Liver	No	Liver
TCGA-EP-A3JL	TCGA-LIHC	76	male	white	'--	Alive	1935	'--	T1	Nx	Mx	Stage I	7th	303	Hepatocellular carcinoma, NOS	yes	No	not reported	Liver	Not Reported	Liver
TCGA-BC-A112	TCGA-LIHC	80	male	white	153	Dead	1929	2009	T3	Nx	Mx	'--	6th	'--	Hepatocellular carcinoma, NOS	yes	No	not reported	Liver	Not Reported	Liver
TCGA-ED-A7PY	TCGA-LIHC	20	female	asian	'--	Alive	1993	'--	T2	Nx	M0	Stage II	7th	390	Hepatocellular carcinoma, NOS	no	No	not reported	Liver	No	Liver
TCGA-ED-A627	TCGA-LIHC	74	male	white	'--	Alive	1938	'--	T1	Nx	M0	Stage I	7th	423	Hepatocellular carcinoma, NOS	no	No	not reported	Liver	No	Liver
TCGA-DD-A1EK	TCGA-LIHC	64	female	white	558	Dead	1944	2009	T4	N0	M1	Stage IVB	6th	'--	Hepatocellular carcinoma, NOS	no	No	not reported	Liver	No	Liver
TCGA-DD-AAE6	TCGA-LIHC	59	female	asian	'--	Alive	1953	'--	T1	N0	M0	Stage I	7th	141	Hepatocellular carcinoma, NOS	no	No	not reported	Liver	No	Liver
TCGA-RC-A6M6	TCGA-LIHC	75	male	white	'--	Alive	1936	'--	T2	Nx	M0	Stage II	7th	9	Hepatocellular carcinoma, NOS	no	No	not reported	Liver	No	Liver
TCGA-G3-AAV6	TCGA-LIHC	53	female	white	65	Dead	1960	2013	T3a	N0	M0	Stage IIIA	7th	'--	Hepatocellular carcinoma, NOS	no	No	not reported	Liver	No	Liver
TCGA-DD-A4NS	TCGA-LIHC	61	female	white	2456	Dead	1944	2011	T1	N0	M0	Stage I	6th	'--	Hepatocellular carcinoma, NOS	no	No	not reported	Liver	No	Liver
TCGA-CC-5263	TCGA-LIHC	35	male	asian	129	Dead	1975	2010	T3	N0	M0	Stage IIIA	6th	'--	Hepatocellular carcinoma, NOS	no	No	not reported	Liver	No	Liver
TCGA-MI-A75C	TCGA-LIHC	64	male	white	'--	Alive	1948	'--	T1	N0	M0	Stage I	7th	291	Hepatocellular carcinoma, NOS	no	No	not reported	Liver	No	Liver
TCGA-FV-A3I0	TCGA-LIHC	76	female	white	'--	Alive	1935	'--	T2	Nx	M0	Stage II	7th	848	Combined hepatocellular carcinoma and cholangiocarcinoma	no	No	not reported	Liver	No	Liver
TCGA-ED-A82E	TCGA-LIHC	60	female	asian	'--	Alive	1953	'--	T3a	N0	M0	Stage IIIA	7th	408	Hepatocellular carcinoma, NOS	no	No	not reported	Liver	No	Liver
TCGA-CC-A7II	TCGA-LIHC	54	male	asian	'--	Alive	1959	'--	T3	N0	M0	Stage IIIA	6th	399	Hepatocellular carcinoma, NOS	no	No	not reported	Liver	No	Liver
TCGA-DD-A3A4	TCGA-LIHC	37	male	white	612	Dead	1961	1999	T3	N0	M0	Stage IIIA	5th	'--	Hepatocellular carcinoma, NOS	no	No	not reported	Liver	No	Liver
TCGA-DD-AACE	TCGA-LIHC	62	male	asian	'--	Alive	1946	'--	T1	N0	M0	Stage I	6th	2184	Hepatocellular carcinoma, NOS	no	No	not reported	Liver	No	Liver
TCGA-DD-AAC9	TCGA-LIHC	51	male	asian	'--	Alive	1957	'--	T1	N0	M0	Stage I	6th	347	Hepatocellular carcinoma, NOS	no	No	not reported	Liver	No	Liver
TCGA-RC-A7SK	TCGA-LIHC	59	male	asian	'--	Alive	1954	'--	T1	N0	M0	Stage I	7th	472	Hepatocellular carcinoma, NOS	no	No	not reported	Liver	No	Liver
TCGA-DD-AAEA	TCGA-LIHC	65	male	asian	'--	Alive	1947	'--	T1	N0	M0	Stage I	7th	575	Hepatocellular carcinoma, NOS	yes	No	not reported	Liver	Not Reported	Liver
TCGA-UB-AA0U	TCGA-LIHC	60	male	white	'--	Alive	1953	'--	T2	Nx	Mx	Stage II	7th	327	Hepatocellular carcinoma, NOS	no	No	not reported	Liver	No	Liver
TCGA-DD-A113	TCGA-LIHC	55	female	white	'--	Alive	1951	'--	T2	N0	M0	Stage II	6th	2425	Hepatocellular carcinoma, NOS	no	No	not reported	Liver	No	Liver
TCGA-UB-A7MB	TCGA-LIHC	24	male	white	'--	Alive	1989	'--	T2	Nx	Mx	Stage II	7th	601	Hepatocellular carcinoma, NOS	no	No	not reported	Liver	No	Liver
TCGA-DD-AAVX	TCGA-LIHC	38	male	asian	'--	Alive	1970	'--	T2	N0	M0	Stage II	6th	1718	Hepatocellular carcinoma, NOS	no	No	not reported	Liver	No	Liver
TCGA-QA-A7B7	TCGA-LIHC	48	male	black or african american	'--	Alive	1965	'--	T2	Nx	Mx	Stage II	7th	94	Hepatocellular carcinoma, NOS	no	No	not reported	Liver	No	Liver
TCGA-2Y-A9HB	TCGA-LIHC	66	male	not reported	'--	Alive	1946	'--	T1	Nx	Mx	Stage I	7th	260	Hepatocellular carcinoma, NOS	no	No	not reported	Liver	No	Liver
TCGA-DD-AADD	TCGA-LIHC	51	male	asian	'--	Alive	1960	'--	T1	N0	M0	Stage I	7th	1231	Hepatocellular carcinoma, NOS	no	No	not reported	Liver	No	Liver
TCGA-G3-A3CI	TCGA-LIHC	71	male	white	'--	Alive	1940	'--	T1	N0	M0	Stage I	7th	180	Hepatocellular carcinoma, NOS	no	No	not reported	Liver	No	Liver
TCGA-CC-A7IL	TCGA-LIHC	61	male	asian	278	Dead	1952	'--	T3	N0	M0	Stage IIIA	6th	0	Hepatocellular carcinoma, NOS	no	No	not reported	Liver	No	Liver
TCGA-DD-AACG	TCGA-LIHC	52	male	asian	469	Dead	1956	2009	T2	N0	M0	Stage II	6th	'--	Hepatocellular carcinoma, NOS	no	No	not reported	Liver	No	Liver
TCGA-DD-A73A	TCGA-LIHC	71	male	white	'--	Alive	1941	'--	T1	N0	M0	Stage I	7th	728	Hepatocellular carcinoma, NOS	no	No	not reported	Liver	No	Liver
TCGA-ED-A66X	TCGA-LIHC	35	male	asian	'--	Alive	1978	'--	T3a	N0	M0	Stage IIIA	7th	406	Hepatocellular carcinoma, NOS	no	No	not reported	Liver	No	Liver
TCGA-EP-A26S	TCGA-LIHC	70	male	white	'--	Alive	1941	'--	T1	N0	Mx	Stage I	7th	608	Hepatocellular carcinoma, NOS	no	No	not reported	Liver	No	Liver
TCGA-G3-A25S	TCGA-LIHC	64	male	white	416	Dead	1945	'--	T1	N0	M0	Stage I	6th	37	Hepatocellular carcinoma, NOS	no	No	not reported	Liver	No	Liver
TCGA-DD-A4NN	TCGA-LIHC	56	female	white	899	Dead	1948	2006	T1	N0	M0	Stage I	6th	'--	Hepatocellular carcinoma, NOS	no	No	not reported	Liver	No	Liver
TCGA-G3-A25U	TCGA-LIHC	63	female	asian	'--	Alive	1944	'--	T1	N0	M0	Stage I	6th	1636	Hepatocellular carcinoma, NOS	no	No	not reported	Liver	No	Liver
TCGA-YA-A8S7	TCGA-LIHC	68	male	white	412	Dead	1944	2013	T3a	N0	Mx	Stage IIIA	7th	'--	Hepatocellular carcinoma, NOS	no	No	not reported	Liver	No	Liver
TCGA-2Y-A9H6	TCGA-LIHC	68	female	white	'--	Alive	1943	'--	T1	Nx	Mx	Stage I	7th	357	Hepatocellular carcinoma, NOS	yes	No	not reported	Liver	Not Reported	Liver
TCGA-DD-A4NE	TCGA-LIHC	75	female	white	660	Dead	1936	2012	T3a	N0	M0	Stage IIIA	7th	'--	Hepatocellular carcinoma, NOS	no	No	not reported	Liver	No	Liver
TCGA-FV-A495	TCGA-LIHC	51	female	white	'--	Alive	1961	'--	T2	Nx	M0	Stage II	7th	1	Hepatocellular carcinoma, NOS	no	No	not reported	Liver	No	Liver
TCGA-DD-AAEG	TCGA-LIHC	59	female	asian	'--	Alive	1953	'--	T1	N0	M0	Stage I	7th	719	Hepatocellular carcinoma, NOS	yes	No	not reported	Liver	Not Reported	Liver
TCGA-UB-A7ME	TCGA-LIHC	51	male	asian	'--	Alive	1962	'--	T1	Nx	Mx	Stage I	7th	486	Hepatocellular carcinoma, NOS	no	No	not reported	Liver	No	Liver
TCGA-DD-A39Y	TCGA-LIHC	67	male	asian	171	Dead	1935	2002	T1	Nx	M0	Stage I	5th	'--	Hepatocellular carcinoma, NOS	no	No	not reported	Liver	No	Liver
TCGA-DD-A4NA	TCGA-LIHC	67	female	white	'--	Alive	1942	'--	T2	N1	M0	Stage IIIC	6th	1008	Hepatocellular carcinoma, NOS	no	No	not reported	Liver	No	Liver
TCGA-FV-A3I1	TCGA-LIHC	81	female	white	247	Dead	1930	'--	T2	N0	Mx	Stage II	7th	0	Hepatocellular carcinoma, NOS	yes	No	not reported	Liver	Not Reported	Liver
TCGA-DD-A4NQ	TCGA-LIHC	60	male	white	373	Dead	1947	2008	T2	N0	M0	Stage II	6th	'--	Hepatocellular carcinoma, NOS	no	No	not reported	Liver	No	Liver
TCGA-DD-A4ND	TCGA-LIHC	56	female	white	'--	Alive	1951	'--	T1	N0	M0	Stage I	6th	2746	Hepatocellular carcinoma, NOS	yes	No	not reported	Liver	Not Reported	Liver
TCGA-DD-AAVY	TCGA-LIHC	56	male	asian	'--	Alive	1953	'--	T3	N0	M0	Stage IIIA	6th	1970	Hepatocellular carcinoma, NOS	no	No	not reported	Liver	No	Liver
TCGA-DD-A3A6	TCGA-LIHC	72	female	white	3258	Dead	1925	2005	T2	N0	M0	Stage II	4th	'--	Hepatocellular carcinoma, NOS	no	No	not reported	Liver	No	Liver
TCGA-CC-A9FV	TCGA-LIHC	57	male	asian	'--	Alive	1956	'--	T3	N0	M0	Stage IIIA	6th	0	Hepatocellular carcinoma, NOS	no	No	not reported	Liver	No	Liver
TCGA-ED-A4XI	TCGA-LIHC	58	male	asian	'--	Alive	1954	'--	T2	N0	M0	Stage II	7th	819	Hepatocellular carcinoma, NOS	no	No	not reported	Liver	No	Liver
TCGA-LG-A6GG	TCGA-LIHC	79	female	white	'--	Alive	1934	'--	T2	Nx	M0	Stage II	7th	387	Hepatocellular carcinoma, NOS	yes	No	not reported	Liver	Not Reported	Liver
TCGA-DD-AAE4	TCGA-LIHC	49	female	asian	'--	Alive	1964	'--	T1	N0	M0	Stage I	7th	608	Hepatocellular carcinoma, NOS	no	No	not reported	Liver	No	Liver
TCGA-BW-A5NQ	TCGA-LIHC	63	male	white	'--	Alive	1947	'--	T1	Nx	Mx	Stage I	7th	0	Hepatocellular carcinoma, NOS	yes	No	not reported	Liver	Not Reported	Liver
TCGA-CC-5260	TCGA-LIHC	61	female	asian	87	Dead	1949	'--	T4	N0	M0	Stage IIIC	7th	0	Hepatocellular carcinoma, NOS	no	No	not reported	Liver	No	Liver
TCGA-DD-A1EH	TCGA-LIHC	23	male	white	'--	Alive	1985	'--	T3	N0	M0	Stage III	6th	1495	Hepatocellular carcinoma, NOS	no	No	not reported	Liver	No	Liver
TCGA-G3-A3CJ	TCGA-LIHC	52	male	american indian or alaska native	'--	Alive	1959	'--	T2	N0	M0	Stage II	7th	594	Hepatocellular carcinoma, NOS	no	No	not reported	Liver	No	Liver
TCGA-ED-A7XP	TCGA-LIHC	53	female	asian	'--	Alive	1960	'--	T2	N0	M0	Stage II	7th	400	Hepatocellular carcinoma, NOS	no	No	not reported	Liver	No	Liver
TCGA-DD-AACZ	TCGA-LIHC	63	female	asian	171	Dead	1947	2010	T1	N0	M0	Stage I	7th	'--	Hepatocellular carcinoma, NOS	no	No	not reported	Liver	No	Liver
TCGA-ED-A5KG	TCGA-LIHC	60	female	asian	'--	Alive	1952	'--	T2	N0	M0	Stage II	7th	854	Hepatocellular carcinoma, NOS	no	No	not reported	Liver	No	Liver
TCGA-BC-A110	TCGA-LIHC	51	female	black or african american	2116	Dead	1952	2008	T1	Nx	Mx	'--	6th	'--	Hepatocellular carcinoma, NOS	yes	No	not reported	Liver	Not Reported	Liver
TCGA-DD-AADU	TCGA-LIHC	60	male	asian	'--	Alive	1953	'--	T2	N0	M0	Stage II	7th	554	Hepatocellular carcinoma, NOS	no	No	not reported	Liver	No	Liver
TCGA-2Y-A9H2	TCGA-LIHC	64	female	white	'--	Alive	1946	'--	T1	N0	Mx	Stage I	7th	1731	Hepatocellular carcinoma, NOS	no	No	not reported	Liver	No	Liver
TCGA-CC-A8HS	TCGA-LIHC	18	male	asian	300	Dead	1995	'--	T3	N1	M0	Stage IIIC	6th	0	Hepatocellular carcinoma, NOS	no	No	not reported	Liver	No	Liver
TCGA-2Y-A9GV	TCGA-LIHC	54	female	white	2532	Dead	1953	2013	T1	Nx	Mx	Stage I	6th	'--	Hepatocellular carcinoma, NOS	yes	No	not reported	Liver	Not Reported	Liver
TCGA-G3-A5SM	TCGA-LIHC	58	male	white	'--	Alive	1954	'--	T2	Nx	M0	Stage II	7th	520	Hepatocellular carcinoma, NOS	no	No	not reported	Liver	No	Liver
TCGA-FV-A2QR	TCGA-LIHC	75	male	white	581	Dead	1931	2007	T1	N0	M0	Stage I	6th	'--	Hepatocellular carcinoma, NOS	no	No	not reported	Liver	No	Liver
TCGA-5R-AA1D	TCGA-LIHC	17	female	white	'--	Alive	1996	'--	T3a	N0	M0	Stage IIIA	7th	449	Hepatocellular carcinoma, NOS	no	No	not reported	Liver	No	Liver
TCGA-RC-A6M5	TCGA-LIHC	20	female	white	'--	Alive	1992	'--	T1	N1	M0	Stage IVA	7th	15	Hepatocellular carcinoma, fibrolamellar	no	No	not reported	Liver	No	Liver
TCGA-FV-A2QQ	TCGA-LIHC	80	male	white	'--	Alive	1931	'--	T1	N0	Mx	Stage I	7th	729	Hepatocellular carcinoma, NOS	no	No	not reported	Liver	No	Liver
TCGA-2Y-A9GX	TCGA-LIHC	68	male	white	'--	Alive	1939	'--	T1	Nx	Mx	Stage I	6th	2442	Hepatocellular carcinoma, NOS	no	No	not reported	Liver	No	Liver
TCGA-G3-AAUZ	TCGA-LIHC	48	male	not reported	'--	Alive	1965	'--	T1	N0	M0	Stage I	7th	480	Hepatocellular carcinoma, NOS	no	No	not reported	Liver	No	Liver
TCGA-DD-AACK	TCGA-LIHC	70	male	asian	'--	Alive	1938	'--	T1	N0	M0	Stage I	6th	9	Hepatocellular carcinoma, NOS	no	No	not reported	Liver	No	Liver
TCGA-DD-A3A5	TCGA-LIHC	66	female	white	3125	Dead	1930	2004	T3	N0	M0	Stage III	4th	'--	Hepatocellular carcinoma, NOS	no	No	not reported	Liver	No	Liver
TCGA-DD-AACY	TCGA-LIHC	61	male	asian	'--	Alive	1949	'--	T1	N0	M0	Stage I	7th	1450	Hepatocellular carcinoma, NOS	no	No	not reported	Liver	No	Liver
TCGA-DD-A39V	TCGA-LIHC	77	male	white	643	Dead	1923	2001	T2	Nx	M0	Stage II	5th	'--	Hepatocellular carcinoma, NOS	no	No	not reported	Liver	No	Liver
TCGA-BD-A3EP	TCGA-LIHC	75	female	black or african american	'--	Alive	1935	'--	T1	N0	M0	Stage I	7th	409	Hepatocellular carcinoma, NOS	no	No	not reported	Liver	No	Liver
TCGA-BC-A10Q	TCGA-LIHC	72	female	white	1135	Dead	1926	2001	T2	Nx	Mx	'--	5th	'--	Hepatocellular carcinoma, NOS	no	No	not reported	Liver	No	Liver
TCGA-DD-A4NL	TCGA-LIHC	46	male	white	'--	Alive	1961	'--	T1	N0	M0	Stage I	6th	1711	Hepatocellular carcinoma, NOS	no	No	not reported	Liver	No	Liver
TCGA-CC-A7IF	TCGA-LIHC	59	male	asian	649	Dead	1954	'--	T3	N0	M0	Stage IIIA	6th	0	Hepatocellular carcinoma, NOS	no	No	not reported	Liver	No	Liver
TCGA-DD-A73E	TCGA-LIHC	66	male	white	'--	Alive	1946	'--	T1	N0	M0	Stage I	7th	44	Hepatocellular carcinoma, NOS	no	No	not reported	Liver	No	Liver
TCGA-CC-A123	TCGA-LIHC	24	female	asian	'--	Alive	1986	'--	T3	N0	M0	Stage IIIA	6th	219	Hepatocellular carcinoma, NOS	no	No	not reported	Liver	No	Liver
TCGA-DD-AADY	TCGA-LIHC	55	female	asian	'--	Alive	1958	'--	T1	N0	M0	Stage I	7th	555	Hepatocellular carcinoma, NOS	no	No	not reported	Liver	No	Liver
TCGA-CC-A7IH	TCGA-LIHC	58	male	asian	'--	Alive	1955	'--	T3	N0	M0	Stage IIIA	6th	365	Hepatocellular carcinoma, NOS	no	No	not reported	Liver	No	Liver
TCGA-CC-A7IJ	TCGA-LIHC	56	male	asian	'--	Alive	1957	'--	T2	N0	M0	Stage II	6th	382	Hepatocellular carcinoma, NOS	no	No	not reported	Liver	No	Liver
TCGA-DD-AACI	TCGA-LIHC	69	male	asian	'--	Alive	1939	'--	T2	N0	M0	Stage II	6th	1618	Hepatocellular carcinoma, NOS	no	No	not reported	Liver	No	Liver
TCGA-UB-AA0V	TCGA-LIHC	69	female	white	'--	Alive	1944	'--	'--	Nx	Mx	Stage I	7th	314	Hepatocellular carcinoma, NOS	yes	No	not reported	Liver	Not Reported	Liver
TCGA-CC-A7IK	TCGA-LIHC	59	male	asian	262	Dead	1954	'--	T3	N0	M0	Stage IIIA	6th	0	Hepatocellular carcinoma, NOS	no	No	not reported	Liver	No	Liver
TCGA-DD-AACC	TCGA-LIHC	61	male	asian	1685	Dead	1947	2012	T1	N0	M0	Stage I	6th	'--	Hepatocellular carcinoma, NOS	no	No	not reported	Liver	No	Liver
TCGA-BW-A5NO	TCGA-LIHC	50	male	black or african american	'--	Alive	1960	'--	T3a	Nx	Mx	Stage IIIA	7th	20	Hepatocellular carcinoma, NOS	no	No	not reported	Liver	No	Liver
TCGA-G3-AAV1	TCGA-LIHC	51	male	asian	359	Dead	1962	2013	T4	N0	M0	Stage IIIC	7th	'--	Hepatocellular carcinoma, NOS	no	No	not reported	Liver	No	Liver
TCGA-2Y-A9H9	TCGA-LIHC	70	male	white	'--	Alive	1941	'--	T1	N0	Mx	Stage I	7th	697	Hepatocellular carcinoma, NOS	no	No	not reported	Liver	No	Liver
TCGA-G3-AAV3	TCGA-LIHC	58	female	white	'--	Alive	1955	'--	T2	N0	M0	Stage II	7th	412	Hepatocellular carcinoma, NOS	no	No	not reported	Liver	No	Liver
TCGA-DD-AAEB	TCGA-LIHC	60	male	asian	'--	Alive	1952	'--	T1	N0	M0	Stage I	7th	478	Hepatocellular carcinoma, NOS	no	No	not reported	Liver	No	Liver
TCGA-EP-A3RK	TCGA-LIHC	73	male	white	'--	Alive	1939	'--	T3a	Nx	Mx	Stage IIIA	7th	363	Hepatocellular carcinoma, NOS	no	No	not reported	Liver	No	Liver
TCGA-MI-A75H	TCGA-LIHC	77	male	white	'--	Alive	1935	'--	'--	Nx	Mx	'--	7th	747	Hepatocellular carcinoma, NOS	yes	No	not reported	Liver	Not Reported	Liver
TCGA-G3-A25V	TCGA-LIHC	68	male	white	'--	Alive	1942	'--	T1	N0	M0	Stage I	7th	860	Hepatocellular carcinoma, NOS	no	No	not reported	Liver	No	Liver
TCGA-BC-A8YO	TCGA-LIHC	66	female	white	'--	Alive	1947	'--	T4	N0	M0	Stage IIIC	7th	562	Hepatocellular carcinoma, NOS	no	No	not reported	Liver	No	Liver
TCGA-RC-A7S9	TCGA-LIHC	47	female	asian	'--	Alive	1965	'--	T1	N0	M0	Stage I	7th	640	Hepatocellular carcinoma, NOS	no	No	not reported	Liver	No	Liver
TCGA-CC-A9FS	TCGA-LIHC	55	male	asian	'--	Alive	1958	'--	T2	N0	M0	Stage II	6th	211	Hepatocellular carcinoma, NOS	no	No	not reported	Liver	No	Liver
TCGA-UB-A7MC	TCGA-LIHC	59	male	white	'--	Alive	1954	'--	T3a	N0	Mx	Stage IIIA	7th	500	Hepatocellular carcinoma, NOS	no	No	not reported	Liver	No	Liver
TCGA-GJ-A3OU	TCGA-LIHC	59	male	white	'--	Alive	1952	'--	T1	Nx	Mx	Stage I	7th	879	Hepatocellular carcinoma, clear cell type	no	No	not reported	Liver	No	Liver
TCGA-KR-A7K2	TCGA-LIHC	64	male	white	'--	Alive	1949	--	T1	N0	M0	Stage I	7th	829	Combined hepatocellular carcinoma and cholangiocarcinoma	no	No	not reported	Liver	No	Liver
Abbreviatons: TCGA, The Cancer Genome Atlas; LIHC, liver hepatocellular carcinoma; N, regional lymph node metastasis; Nx, regional lymph nodes cannot be assessed; M, distant metastases; Mx, distant metastases cannot be assessed; '--, provide no information regarding this area; NOS, not otherwise specified.
