# Supplementary material for: Prognostic value of the S100 calcium-binding protein family members in hepatocellular carcinoma
Source: Biosci Rep. 2023 Jul 6;43(7):BSR20222523. doi: 10.1042/BSR20222523 (PMC10326192; doi:10.1042/BSR20222523)
Supplement: Supplementary Tables S1-S4 [file BSR-2022-2523_supp.zip › BSR-2022-2523_suppS2.xlsx]

## Sheet: specimen
Table S2. Clinical characteristics of patients in ICGC-LIRI-JP
ID	ICGC_specimen_ID	Project_code	Study_specimen_involved_in	Submitted_specimen_ID	ICGC_donor_ID	Submitted_donor_ID	Specimen_type	specimen_interval	Specimen_donor_treatment_type	Specimen_donor_treatment_type_other	Tumour_confirmed	Tumour_grading_system	Tumour_grade	Tumour_stage_system	Tumour_stage
1	SP112300	LIRI-JP	PCAWG	RK326_C01	DO50855	RK326	Primary tumor - solid tissue	30	no treatment		yes	Edmondson	II	TNM by LCSGJ	2
2	SP192724	LIRI-JP		RK326_L01	DO50855	RK326	Normal - solid tissue	30	no treatment		no
3	SP112298	LIRI-JP	PCAWG	RK326_B01	DO50855	RK326	Normal - blood derived	30	no treatment		no
4	SP112304	LIRI-JP	PCAWG	RK337_C01	DO50857	RK337	Primary tumor - solid tissue	30	no treatment		yes	Edmondson	II	TNM by LCSGJ	2
5	SP192725	LIRI-JP		RK337_L01	DO50857	RK337	Normal - solid tissue	30	no treatment		no
6	SP112302	LIRI-JP	PCAWG	RK337_B01	DO50857	RK337	Normal - blood derived	30	no treatment		no
7	SP112307	LIRI-JP	PCAWG	RK338_B01	DO50859	RK338	Normal - blood derived	30	no treatment		no
8	SP112310	LIRI-JP	PCAWG	RK338_C01	DO50859	RK338	Primary tumor - solid tissue	30	no treatment		yes	Edmondson	III	TNM by LCSGJ	2
9	SP192727	LIRI-JP		RK338_L01	DO50859	RK338	Normal - solid tissue	30	no treatment		no
10	SP192726	LIRI-JP		RK338_C02	DO50859	RK338	Primary tumor - solid tissue	30	no treatment		yes	Edmondson	III	TNM by LCSGJ	2
11	SP112286	LIRI-JP	PCAWG	RK305_B01	DO50850	RK305	Normal - blood derived	30	no treatment		no
12	SP112288	LIRI-JP	PCAWG	RK305_C01	DO50850	RK305	Primary tumor - solid tissue	30	no treatment		yes	Edmondson	II	TNM by LCSGJ	3
13	SP192723	LIRI-JP		RK305_L01	DO50850	RK305	Normal - solid tissue	30	no treatment		no
14	SP112289	LIRI-JP	PCAWG	RK306_B01	DO50851	RK306	Normal - blood derived	30	no treatment		no
15	SP112290	LIRI-JP	PCAWG	RK306_C01	DO50851	RK306	Primary tumor - solid tissue	30	no treatment		yes	Edmondson	II	TNM by LCSGJ	2
16	SP112267	LIRI-JP	PCAWG	RK287_B01	DO50842	RK287	Normal - blood derived	30	no treatment		no
17	SP112268	LIRI-JP	PCAWG	RK287_C01	DO50842	RK287	Primary tumor - solid tissue	30	no treatment		yes	Edmondson	III	TNM by LCSGJ	4
18	SP112269	LIRI-JP	PCAWG	RK288_C01	DO50842	RK287	Primary tumor - solid tissue	30	no treatment		yes	Edmondson	II-III	TNM by LCSGJ	4
19	SP112273	LIRI-JP	PCAWG	RK289_C01	DO50844	RK289	Primary tumor - solid tissue	30	no treatment		yes	Edmondson	II-III	TNM by LCSGJ	4
20	SP112274	LIRI-JP	PCAWG	RK290_C01	DO50844	RK289	Primary tumor - solid tissue	30	no treatment		yes	Edmondson	II-III	TNM by LCSGJ	4
21	SP112272	LIRI-JP	PCAWG	RK289_B01	DO50844	RK289	Normal - blood derived	30	no treatment		no
22	SP112275	LIRI-JP	PCAWG	RK297_B01	DO50845	RK297	Normal - blood derived	30	no treatment		no
23	SP112276	LIRI-JP	PCAWG	RK297_C01	DO50845	RK297	Primary tumor - solid tissue	30	no treatment		yes	Edmondson	II	TNM by LCSGJ	3
24	SP192722	LIRI-JP		RK297_C02	DO50845	RK297	Metastatic tumour - lymph node	30	no treatment	surgical resection, sorafenib, RT	yes	Edmondson		TNM by LCSGJ	4
25	SP112283	LIRI-JP	PCAWG	RK304_C01	DO50848	RK304	Primary tumor - solid tissue	30	no treatment		yes	Edmondson	II	TNM by LCSGJ	3
26	SP112282	LIRI-JP	PCAWG	RK304_B01	DO50848	RK304	Normal - blood derived	30	no treatment		no
27	SP112265	LIRI-JP	PCAWG	RK285_C01	DO50840	RK285	Primary tumor - solid tissue	30	no treatment		yes	Edmondson	II-III	TNM by LCSGJ	2
28	SP192721	LIRI-JP		RK285_L01	DO50840	RK285	Normal - solid tissue	30	no treatment		no
29	SP112263	LIRI-JP	PCAWG	RK285_B01	DO50840	RK285	Normal - blood derived	30	no treatment		no
30	SP112259	LIRI-JP	PCAWG	RK284_B01	DO50839	RK284	Normal - blood derived	90	other therapy	RFA	no
31	SP112261	LIRI-JP	PCAWG	RK284_C01	DO50839	RK284	Primary tumor - solid tissue	90	other therapy	RFA	yes	Edmondson	II	TNM by LCSGJ	3
32	SP112245	LIRI-JP	PCAWG	RK278_C01	DO50831	RK278	Primary tumor - solid tissue	30	no treatment		yes	Edmondson	II	TNM by LCSGJ	2
33	SP112244	LIRI-JP	PCAWG	RK278_B01	DO50831	RK278	Normal - blood derived	30	no treatment		no
34	SP192720	LIRI-JP		RK280_L01	DO50832	RK280	Normal - solid tissue	30	no treatment		no
35	SP112246	LIRI-JP	PCAWG	RK280_B01	DO50832	RK280	Normal - blood derived	30	no treatment		no
36	SP112248	LIRI-JP	PCAWG	RK280_C01	DO50832	RK280	Primary tumor - solid tissue	30	no treatment		yes	Edmondson	II	TNM by LCSGJ	3
37	SP112250	LIRI-JP	PCAWG	RK282_B01	DO50834	RK282	Normal - blood derived	30	no treatment		no
38	SP112252	LIRI-JP	PCAWG	RK282_C01	DO50834	RK282	Primary tumor - solid tissue	30	no treatment		yes	Edmondson	II	TNM by LCSGJ	2
39	SP112255	LIRI-JP	PCAWG	RK283_B01	DO50837	RK283	Normal - blood derived	30	no treatment		no
40	SP112257	LIRI-JP	PCAWG	RK283_C01	DO50837	RK283	Primary tumor - solid tissue	30	no treatment		yes	Edmondson	II	TNM by LCSGJ	1
41	SP112239	LIRI-JP	PCAWG	RK277_B01	DO50829	RK277	Normal - blood derived	30	no treatment		no
42	SP112241	LIRI-JP	PCAWG	RK277_C01	DO50829	RK277	Primary tumor - solid tissue	30	no treatment		yes	Edmondson	II	TNM by LCSGJ	3
43	SP112224	LIRI-JP	PCAWG	RK267_C01	DO50820	RK267	Primary tumor - solid tissue	30	no treatment		yes	Edmondson	I	TNM by LCSGJ	3
44	SP192717	LIRI-JP		RK267_L01	DO50820	RK267	Normal - solid tissue	30	no treatment		no
45	SP112222	LIRI-JP	PCAWG	RK267_B01	DO50820	RK267	Normal - blood derived	30	no treatment		no
46	SP112227	LIRI-JP	PCAWG	RK268_B01	DO50822	RK268	Normal - blood derived	30	no treatment		no
47	SP112228	LIRI-JP	PCAWG	RK268_C01	DO50822	RK268	Primary tumor - solid tissue	30	no treatment		yes	Edmondson	II	TNM by LCSGJ	2
48	SP192718	LIRI-JP		RK268_L01	DO50822	RK268	Normal - solid tissue	30	no treatment		no
49	SP112234	LIRI-JP	PCAWG	RK270_C01	DO50825	RK270	Primary tumor - solid tissue	30	no treatment		yes	Edmondson	II	TNM by LCSGJ	2
50	SP192719	LIRI-JP		RK270_L01	DO50825	RK270	Normal - solid tissue	30	no treatment		no
51	SP112232	LIRI-JP	PCAWG	RK270_B01	DO50825	RK270	Normal - blood derived	30	no treatment		no
52	SP112236	LIRI-JP	PCAWG	RK275_B01	DO50827	RK275	Normal - blood derived	30	no treatment		no
53	SP112237	LIRI-JP	PCAWG	RK275_C01	DO50827	RK275	Primary tumor - solid tissue	30	no treatment		yes	Edmondson	II	TNM by LCSGJ	2
54	SP112216	LIRI-JP	PCAWG	RK264_B01	DO50817	RK264	Normal - blood derived	30	no treatment		no
55	SP112217	LIRI-JP	PCAWG	RK264_C01	DO50817	RK264	Primary tumor - solid tissue	30	no treatment		yes	Edmondson	I-II	TNM by LCSGJ	2
56	SP112218	LIRI-JP	PCAWG	RK265_B01	DO50818	RK265	Normal - blood derived	30	no treatment		no
57	SP112219	LIRI-JP	PCAWG	RK265_C01	DO50818	RK265	Primary tumor - solid tissue	30	no treatment		yes	Edmondson	II	TNM by LCSGJ	2
58	SP192716	LIRI-JP		RK265_L01	DO50818	RK265	Normal - solid tissue	30	no treatment		no
59	SP112220	LIRI-JP	PCAWG	RK266_B01	DO50819	RK266	Normal - blood derived	30	no treatment		no
60	SP112221	LIRI-JP	PCAWG	RK266_C01	DO50819	RK266	Primary tumor - solid tissue	30	no treatment		yes	Edmondson	II	TNM by LCSGJ	2
61	SP112203	LIRI-JP	PCAWG	RK259_B01	DO50811	RK259	Normal - blood derived	30	no treatment		no
62	SP112205	LIRI-JP	PCAWG	RK259_C01	DO50811	RK259	Primary tumor - solid tissue	30	no treatment		yes	Edmondson	II	TNM by LCSGJ	1
63	SP112207	LIRI-JP	PCAWG	RK260_B01	DO50813	RK260	Normal - blood derived	30	no treatment		no
64	SP112208	LIRI-JP	PCAWG	RK260_C01	DO50813	RK260	Primary tumor - solid tissue	30	no treatment		yes	Edmondson	I-II	TNM by LCSGJ	2
65	SP192713	LIRI-JP		RK260_L01	DO50813	RK260	Normal - solid tissue	30	no treatment		no
66	SP192714	LIRI-JP		RK261_C03	DO50814	RK261	Metastatic tumour - additional metastatic	30	no treatment		yes	Edmondson	II	TNM by LCSGJ	4
67	SP112209	LIRI-JP	PCAWG	RK261_B01	DO50814	RK261	Normal - blood derived	30	no treatment		no
68	SP112210	LIRI-JP	PCAWG	RK261_C01	DO50814	RK261	Primary tumor - solid tissue	30	no treatment		yes	Edmondson	II-III	TNM by LCSGJ	3
69	SP112211	LIRI-JP	PCAWG	RK261_C02	DO50814	RK261	Primary tumor - solid tissue	30	no treatment		yes	Edmondson	II-III	TNM by LCSGJ	3
70	SP112212	LIRI-JP	PCAWG	RK262_B01	DO50815	RK262	Normal - blood derived	30	no treatment		no
71	SP112213	LIRI-JP	PCAWG	RK262_C01	DO50815	RK262	Primary tumor - solid tissue	30	no treatment		yes	Edmondson	II-III	TNM by LCSGJ	3
72	SP112215	LIRI-JP	PCAWG	RK263_C01	DO50816	RK263	Primary tumor - solid tissue	30	no treatment		yes	Edmondson	I-II	TNM by LCSGJ	2
73	SP192715	LIRI-JP		RK263_L01	DO50816	RK263	Normal - solid tissue	30	no treatment		no
74	SP112214	LIRI-JP	PCAWG	RK263_B01	DO50816	RK263	Normal - blood derived	30	no treatment		no
75	SP112193	LIRI-JP	PCAWG	RK254_B01	DO50806	RK254	Normal - blood derived	30	no treatment		no
76	SP112194	LIRI-JP	PCAWG	RK254_C01	DO50806	RK254	Primary tumor - solid tissue	30	no treatment		yes	Edmondson	III	TNM by LCSGJ	4
77	SP192706	LIRI-JP		RK254_L01	DO50806	RK254	Normal - solid tissue	30	no treatment		no
78	SP112196	LIRI-JP	PCAWG	RK256_C01	DO50807	RK256	Primary tumor - solid tissue	30	no treatment		yes	Edmondson	II	TNM by LCSGJ	1
79	SP192709	LIRI-JP		RK256_L01	DO50807	RK256	Normal - solid tissue	30	no treatment		no
80	SP192710	LIRI-JP		RK327_C01	DO50807	RK256	Metastatic tumour - additional metastatic	30	no treatment	surgical resection	yes	Edmondson	II	TNM by LCSGJ	3
81	SP112195	LIRI-JP	PCAWG	RK256_B01	DO50807	RK256	Normal - blood derived	30	no treatment		no
82	SP112197	LIRI-JP	PCAWG	RK257_B01	DO50808	RK257	Normal - blood derived	30	no treatment		no
83	SP112198	LIRI-JP	PCAWG	RK257_C01	DO50808	RK257	Primary tumor - solid tissue	30	no treatment		yes	Edmondson	III	TNM by LCSGJ	2
84	SP192711	LIRI-JP		RK257_L01	DO50808	RK257	Normal - solid tissue	30	no treatment		no
85	SP112199	LIRI-JP	PCAWG	RK258_B01	DO50809	RK258	Normal - blood derived	90	other therapy	TACE	no
86	SP112201	LIRI-JP	PCAWG	RK258_C01	DO50809	RK258	Primary tumor - solid tissue	90	other therapy	TACE	yes	Edmondson	II	TNM by LCSGJ	3
87	SP192712	LIRI-JP		RK258_L01	DO50809	RK258	Normal - solid tissue	90	other therapy	TACE	no
88	SP192701	LIRI-JP		RK237_L01	DO50800	RK237	Normal - solid tissue	30	no treatment		no
89	SP112181	LIRI-JP	PCAWG	RK237_B01	DO50800	RK237	Normal - blood derived	30	no treatment		no
90	SP112182	LIRI-JP	PCAWG	RK237_C01	DO50800	RK237	Primary tumor - solid tissue	30	no treatment		yes	Edmondson	I-II	TNM by LCSGJ	2
91	SP112186	LIRI-JP	PCAWG	RK241_C01	DO50802	RK241	Primary tumor - solid tissue	90	other therapy	TACE	yes	Edmondson	II	TNM by LCSGJ	2
92	SP192702	LIRI-JP		RK241_L01	DO50802	RK241	Normal - solid tissue	90	other therapy	TACE	no
93	SP112185	LIRI-JP	PCAWG	RK241_B01	DO50802	RK241	Normal - blood derived	90	other therapy	TACE	no
94	SP112187	LIRI-JP	PCAWG	RK243_B01	DO50803	RK243	Normal - blood derived	30	no treatment		no
95	SP112188	LIRI-JP	PCAWG	RK243_C01	DO50803	RK243	Primary tumor - solid tissue	30	no treatment		yes	Edmondson	II	TNM by LCSGJ	1
96	SP192703	LIRI-JP		RK243_L01	DO50803	RK243	Normal - solid tissue	30	no treatment		no
97	SP192704	LIRI-JP		RK244_L01	DO50804	RK244	Normal - solid tissue	30	no treatment		no
98	SP112189	LIRI-JP	PCAWG	RK244_B01	DO50804	RK244	Normal - blood derived	30	no treatment		no
99	SP112190	LIRI-JP	PCAWG	RK244_C01	DO50804	RK244	Primary tumor - solid tissue	30	no treatment		yes	Edmondson	I	TNM by LCSGJ	2
100	SP112192	LIRI-JP	PCAWG	RK245_C01	DO50805	RK245	Primary tumor - solid tissue	30	no treatment		yes	Edmondson	III	TNM by LCSGJ	2
101	SP192705	LIRI-JP		RK245_L01	DO50805	RK245	Normal - solid tissue	30	no treatment		no
102	SP112191	LIRI-JP	PCAWG	RK245_B01	DO50805	RK245	Normal - blood derived	30	no treatment		no
103	SP112176	LIRI-JP	PCAWG	RK235_B01	DO50798	RK235	Normal - blood derived	90	other therapy	TACE	no
104	SP112178	LIRI-JP	PCAWG	RK235_C01	DO50798	RK235	Primary tumor - solid tissue	90	other therapy	TACE	yes	Edmondson	II	TNM by LCSGJ	3
105	SP192699	LIRI-JP		RK235_L01	DO50798	RK235	Normal - solid tissue	90	other therapy	TACE	no
106	SP112179	LIRI-JP	PCAWG	RK236_B01	DO50799	RK236	Normal - blood derived	30	no treatment		no
107	SP112180	LIRI-JP	PCAWG	RK236_C01	DO50799	RK236	Primary tumor - solid tissue	30	no treatment		yes	Edmondson	II-III	TNM by LCSGJ	2
108	SP192700	LIRI-JP		RK236_L01	DO50799	RK236	Normal - solid tissue	30	no treatment		no
109	SP112162	LIRI-JP	PCAWG	RK232_B01	DO50791	RK232	Normal - blood derived	30	no treatment		no
110	SP112165	LIRI-JP	PCAWG	RK232_C01	DO50791	RK232	Primary tumor - solid tissue	30	no treatment		yes	Edmondson	II-III	TNM by LCSGJ	1
111	SP192697	LIRI-JP		RK232_L01	DO50791	RK232	Normal - solid tissue	30	no treatment		no
112	SP112170	LIRI-JP	PCAWG	RK233_C02	DO50793	RK233	Primary tumor - solid tissue	30	no treatment		yes	Edmondson	II	TNM by LCSGJ	4
113	SP192698	LIRI-JP		RK233_L01	DO50793	RK233	Normal - solid tissue	30	no treatment		no
114	SP112166	LIRI-JP	PCAWG	RK233_B01	DO50793	RK233	Normal - blood derived	30	no treatment		no
115	SP112168	LIRI-JP	PCAWG	RK233_C01	DO50793	RK233	Primary tumor - solid tissue	30	no treatment		yes	Edmondson	III	TNM by LCSGJ	4
116	SP112174	LIRI-JP	PCAWG	RK234_C01	DO50796	RK234	Primary tumor - solid tissue	30	no treatment		yes	Edmondson	IV	TNM by LCSGJ	2
117	SP112172	LIRI-JP	PCAWG	RK234_B01	DO50796	RK234	Normal - blood derived	30	no treatment		no
118	SP112154	LIRI-JP	PCAWG	RK229_B01	DO50787	RK229	Normal - blood derived	30	no treatment		no
119	SP112156	LIRI-JP	PCAWG	RK229_C01	DO50787	RK229	Primary tumor - solid tissue	30	no treatment		yes	Edmondson	II	TNM by LCSGJ	3
120	SP192695	LIRI-JP		RK229_L01	DO50787	RK229	Normal - solid tissue	30	no treatment		no
121	SP112160	LIRI-JP	PCAWG	RK230_C01	DO50789	RK230	Primary tumor - solid tissue	30	no treatment		yes	Edmondson	III	TNM by LCSGJ	2
122	SP192696	LIRI-JP		RK230_L01	DO50789	RK230	Normal - solid tissue	30	no treatment		no
123	SP112157	LIRI-JP	PCAWG	RK230_B01	DO50789	RK230	Normal - blood derived	30	no treatment		no
124	SP112140	LIRI-JP	PCAWG	RK225_B01	DO50780	RK225	Normal - blood derived	30	no treatment		no
125	SP112141	LIRI-JP	PCAWG	RK225_C01	DO50780	RK225	Primary tumor - solid tissue	30	no treatment		yes	Edmondson	II	TNM by LCSGJ	4
126	SP112147	LIRI-JP	PCAWG	RK227_C01	DO50783	RK227	Primary tumor - solid tissue	30	no treatment		yes	Edmondson	II	TNM by LCSGJ	3
127	SP192693	LIRI-JP		RK227_L01	DO50783	RK227	Normal - solid tissue	30	no treatment		no
128	SP112145	LIRI-JP	PCAWG	RK227_B01	DO50783	RK227	Normal - blood derived	30	no treatment		no
129	SP112150	LIRI-JP	PCAWG	RK228_B01	DO50785	RK228	Normal - blood derived	30	no treatment		no
130	SP112152	LIRI-JP	PCAWG	RK228_C01	DO50785	RK228	Primary tumor - solid tissue	30	no treatment		yes	Edmondson	IV	TNM by LCSGJ	4
131	SP192694	LIRI-JP		RK228_L01	DO50785	RK228	Normal - solid tissue	30	no treatment		no
132	SP112133	LIRI-JP	PCAWG	RK223_C01	DO50776	RK223	Primary tumor - solid tissue	30	no treatment		yes	Edmondson	II	TNM by LCSGJ	1
133	SP112132	LIRI-JP	PCAWG	RK223_B01	DO50776	RK223	Normal - blood derived	30	no treatment		no
134	SP112136	LIRI-JP	PCAWG	RK224_B01	DO50778	RK224	Normal - blood derived	30	no treatment		no
135	SP112138	LIRI-JP	PCAWG	RK224_C01	DO50778	RK224	Primary tumor - solid tissue	30	no treatment		yes	Edmondson	III	TNM by LCSGJ	4
136	SP192692	LIRI-JP		RK224_L01	DO50778	RK224	Normal - solid tissue	30	no treatment		no
137	SP112124	LIRI-JP	PCAWG	RK221_B01	DO50772	RK221	Normal - blood derived	90	other therapy	TACE	no
138	SP112125	LIRI-JP	PCAWG	RK221_C01	DO50772	RK221	Primary tumor - solid tissue	90	other therapy	TACE	yes	Edmondson	II	TNM by LCSGJ	1
139	SP192691	LIRI-JP		RK222_L01	DO50774	RK222	Normal - solid tissue	30	no treatment		no
140	SP112128	LIRI-JP	PCAWG	RK222_B01	DO50774	RK222	Normal - blood derived	30	no treatment		no
141	SP112130	LIRI-JP	PCAWG	RK222_C01	DO50774	RK222	Primary tumor - solid tissue	30	no treatment		yes	Edmondson	II	TNM by LCSGJ	2
142	SP99299	LIRI-JP	PCAWG	RK269_B01	DO45287	RK269	Normal - blood derived	30	no treatment		no
143	SP99301	LIRI-JP	PCAWG	RK269_C01	DO45287	RK269	Primary tumor - solid tissue	30	no treatment		yes	Edmondson		TNM by LCSGJ	1
144	SP135392	LIRI-JP	PCAWG	RK269_L01	DO45287	RK269	Normal - solid tissue	30	no treatment		no
145	SP99303	LIRI-JP	PCAWG	RK272_B01	DO45289	RK272	Normal - blood derived	30	no treatment		no
146	SP99305	LIRI-JP	PCAWG	RK272_C01	DO45289	RK272	Primary tumor - solid tissue	30	no treatment		yes	Edmondson		TNM by LCSGJ	3
147	SP135394	LIRI-JP	PCAWG	RK272_L01	DO45289	RK272	Normal - solid tissue	30	no treatment		no
148	SP135384	LIRI-JP	PCAWG	RK208_L01	DO45283	RK208	Normal - solid tissue	30	no treatment		no
149	SP99291	LIRI-JP	PCAWG	RK208_B01	DO45283	RK208	Normal - blood derived	30	no treatment		no
150	SP99293	LIRI-JP	PCAWG	RK208_C01	DO45283	RK208	Primary tumor - solid tissue	30	no treatment		yes	Edmondson		TNM by LCSGJ	3
151	SP135385	LIRI-JP	PCAWG	RK226_L01	DO45285	RK226	Normal - solid tissue	30	no treatment		no
152	SP99295	LIRI-JP	PCAWG	RK226_B01	DO45285	RK226	Normal - blood derived	30	no treatment		no
153	SP99297	LIRI-JP	PCAWG	RK226_C01	DO45285	RK226	Primary tumor - solid tissue	30	no treatment		yes	Edmondson		TNM by LCSGJ	3
154	SP99307	LIRI-JP	PCAWG	RK279_B01	DO45291	RK279	Normal - blood derived	30	no treatment		no
155	SP99309	LIRI-JP	PCAWG	RK279_C01	DO45291	RK279	Primary tumor - solid tissue	30	no treatment		yes	Edmondson		TNM by LCSGJ	3
156	SP99281	LIRI-JP	PCAWG	RK194_B01	DO45279	RK194	Normal - blood derived	30	no treatment		no
157	SP99283	LIRI-JP	PCAWG	RK194_C01	DO45279	RK194	Primary tumor - solid tissue	30	no treatment		yes	Edmondson		TNM by LCSGJ	3
158	SP135370	LIRI-JP	PCAWG	RK194_L01	DO45279	RK194	Normal - solid tissue	30	no treatment		no
159	SP99275	LIRI-JP		RK182_C01	DO45275	RK182	Primary tumor - solid tissue	30	no treatment		yes	Edmondson		TNM by LCSGJ	3
160	SP99273	LIRI-JP		RK182_L01	DO45275	RK182	Normal - solid tissue	30	no treatment		no
161	SP99277	LIRI-JP	PCAWG	RK184_B01	DO45277	RK184	Normal - blood derived	90	other therapy	TACE	no
162	SP99279	LIRI-JP	PCAWG	RK184_C01	DO45277	RK184	Primary tumor - solid tissue	90	other therapy	TACE	yes	Edmondson	II	TNM by LCSGJ	3
163	SP135368	LIRI-JP	PCAWG	RK184_L01	DO45277	RK184	Normal - solid tissue	90	other therapy	TACE	no
164	SP99267	LIRI-JP	PCAWG	RK180_B01	DO45273	RK180	Normal - blood derived	30	no treatment		no
165	SP99269	LIRI-JP	PCAWG	RK180_C01	DO45273	RK180	Primary tumor - solid tissue	30	no treatment		yes	Edmondson	II	TNM by LCSGJ	2
166	SP99271	LIRI-JP	PCAWG	RK180_C02	DO45273	RK180	Primary tumor - solid tissue	30	no treatment		yes	Edmondson	II	TNM by LCSGJ	2
167	SP99289	LIRI-JP	PCAWG	RK209_C01	DO45281	RK204	Primary tumor - solid tissue	30	no treatment		yes	Edmondson	II	TNM by LCSGJ	4
168	SP135377	LIRI-JP	PCAWG	RK204_L01	DO45281	RK204	Normal - solid tissue	30	no treatment		no
169	SP99287	LIRI-JP	PCAWG	RK204_C02	DO45281	RK204	Primary tumor - solid tissue	30	no treatment		yes	Edmondson		TNM by LCSGJ	4
170	SP99285	LIRI-JP	PCAWG	RK204_B01	DO45281	RK204	Normal - blood derived	30	no treatment		no
171	SP99259	LIRI-JP	PCAWG	RK177_B01	DO45269	RK177	Normal - blood derived	30	no treatment		no
172	SP99261	LIRI-JP	PCAWG	RK177_C01	DO45269	RK177	Primary tumor - solid tissue	30	no treatment		yes	Edmondson	II-III	TNM by LCSGJ	3
173	SP192661	LIRI-JP		RK177_L01	DO45269	RK177	Normal - solid tissue	30	no treatment		no
174	SP192651	LIRI-JP		RK167_L01	DO45265	RK167	Normal - solid tissue	90	other therapy	TACE	no
175	SP99251	LIRI-JP	PCAWG	RK167_B01	DO45265	RK167	Normal - blood derived	90	other therapy	TACE	no
176	SP99253	LIRI-JP	PCAWG	RK167_C01	DO45265	RK167	Primary tumor - solid tissue	90	other therapy	TACE	yes	Edmondson	III	TNM by LCSGJ	3
177	SP192654	LIRI-JP		RK170_L01	DO45267	RK170	Normal - solid tissue	30	no treatment		no
178	SP99255	LIRI-JP	PCAWG	RK170_B01	DO45267	RK170	Normal - blood derived	30	no treatment		no
179	SP99257	LIRI-JP	PCAWG	RK170_C01	DO45267	RK170	Primary tumor - solid tissue	30	no treatment		yes	Edmondson	II-III	TNM by LCSGJ	3
180	SP99243	LIRI-JP	PCAWG	RK165_B01	DO45261	RK165	Normal - blood derived	90	other therapy	TACE	no
181	SP99245	LIRI-JP	PCAWG	RK165_C01	DO45261	RK165	Primary tumor - solid tissue	90	other therapy	TACE	yes	Edmondson	II	TNM by LCSGJ	3
182	SP192649	LIRI-JP		RK165_L01	DO45261	RK165	Normal - solid tissue	90	other therapy	TACE	no
183	SP99247	LIRI-JP	PCAWG	RK166_B01	DO45263	RK166	Normal - blood derived	90	other therapy	TACE	no
184	SP99249	LIRI-JP	PCAWG	RK166_C01	DO45263	RK166	Primary tumor - solid tissue	90	other therapy	TACE	yes	Edmondson	II	TNM by LCSGJ	3
185	SP135365	LIRI-JP	PCAWG	RK166_L01	DO45263	RK166	Normal - solid tissue	90	other therapy	TACE	no
186	SP99237	LIRI-JP	PCAWG	RK157_C01	DO45257	RK157	Primary tumor - solid tissue	30	no treatment		yes	Edmondson	II	TNM by LCSGJ	3
187	SP192631	LIRI-JP		RK157_L01	DO45257	RK157	Normal - solid tissue	30	no treatment		no
188	SP99235	LIRI-JP	PCAWG	RK157_B01	DO45257	RK157	Normal - blood derived	30	no treatment		no
189	SP99239	LIRI-JP	PCAWG	RK159_B01	DO45259	RK159	Normal - blood derived	90	other therapy	TACE+RFA	no
190	SP99241	LIRI-JP	PCAWG	RK159_C01	DO45259	RK159	Primary tumor - solid tissue	90	other therapy	TACE+RFA	yes	Edmondson		TNM by LCSGJ	3
191	SP135361	LIRI-JP	PCAWG	RK159_L01	DO45259	RK159	Normal - solid tissue	90	other therapy	TACE+RFA	no
192	SP99227	LIRI-JP	PCAWG	RK147_B01	DO45253	RK147	Normal - blood derived	30	no treatment		no
193	SP99229	LIRI-JP	PCAWG	RK147_C01	DO45253	RK147	Primary tumor - solid tissue	30	no treatment		yes	Edmondson	II	TNM by LCSGJ	2
194	SP135358	LIRI-JP	PCAWG	RK147_L01	DO45253	RK147	Normal - solid tissue	30	no treatment		no
195	SP99231	LIRI-JP	PCAWG	RK148_B01	DO45255	RK148	Normal - blood derived	90	other therapy	TACE	no
196	SP99233	LIRI-JP	PCAWG	RK148_C01	DO45255	RK148	Primary tumor - solid tissue	90	other therapy	TACE	yes	Edmondson	I-III	TNM by LCSGJ	3
197	SP99225	LIRI-JP	PCAWG	RK146_C01	DO45251	RK146	Primary tumor - solid tissue	30	no treatment		yes	Edmondson		TNM by LCSGJ	2
198	SP135353	LIRI-JP	PCAWG	RK146_L01	DO45251	RK146	Normal - solid tissue	30	no treatment		no
199	SP99223	LIRI-JP	PCAWG	RK146_B01	DO45251	RK146	Normal - blood derived	30	no treatment		no
200	SP135344	LIRI-JP	PCAWG	RK141_L01	DO45247	RK141	Normal - solid tissue	30	no treatment		no
201	SP99215	LIRI-JP	PCAWG	RK141_B01	DO45247	RK141	Normal - blood derived	30	no treatment		no
202	SP99217	LIRI-JP	PCAWG	RK141_C01	DO45247	RK141	Primary tumor - solid tissue	30	no treatment		yes	Edmondson	II	TNM by LCSGJ	2
203	SP99221	LIRI-JP	PCAWG	RK142_C01	DO45249	RK142	Primary tumor - solid tissue	30	no treatment		yes	Edmondson		TNM by LCSGJ	1
204	SP135350	LIRI-JP	PCAWG	RK142_L01	DO45249	RK142	Normal - solid tissue	30	no treatment		no
205	SP99219	LIRI-JP	PCAWG	RK142_B01	DO45249	RK142	Normal - blood derived	30	no treatment		no
206	SP99207	LIRI-JP	PCAWG	RK137_B01	DO45243	RK137	Normal - blood derived	90	other therapy	TACE	no
207	SP99209	LIRI-JP	PCAWG	RK137_C01	DO45243	RK137	Primary tumor - solid tissue	90	other therapy	TACE	yes	Edmondson		TNM by LCSGJ	3
208	SP135338	LIRI-JP	PCAWG	RK137_L01	DO45243	RK137	Normal - solid tissue	90	other therapy	TACE	no
209	SP135341	LIRI-JP	PCAWG	RK138_L01	DO45245	RK138	Normal - solid tissue	30	no treatment		no
210	SP99211	LIRI-JP	PCAWG	RK138_B01	DO45245	RK138	Normal - blood derived	30	no treatment		no
211	SP99213	LIRI-JP	PCAWG	RK138_C01	DO45245	RK138	Primary tumor - solid tissue	30	no treatment		yes	Edmondson		TNM by LCSGJ	2
212	SP99203	LIRI-JP	PCAWG	RK133_B01	DO45241	RK133	Normal - blood derived	30	no treatment		no
213	SP99205	LIRI-JP	PCAWG	RK133_C01	DO45241	RK133	Primary tumor - solid tissue	30	no treatment		yes	Edmondson	II	TNM by LCSGJ	1
214	SP135333	LIRI-JP	PCAWG	RK130_L01	DO45239	RK130	Normal - solid tissue	30	no treatment		no
215	SP99199	LIRI-JP	PCAWG	RK130_B01	DO45239	RK130	Normal - blood derived	30	no treatment		no
216	SP99201	LIRI-JP	PCAWG	RK130_C01	DO45239	RK130	Primary tumor - solid tissue	30	no treatment		yes	Edmondson	II	TNM by LCSGJ	2
217	SP99191	LIRI-JP	PCAWG	RK115_B01	DO45235	RK115	Normal - blood derived	30	no treatment		no
218	SP99193	LIRI-JP	PCAWG	RK115_C01	DO45235	RK115	Primary tumor - solid tissue	30	no treatment		yes	Edmondson	II	TNM by LCSGJ	1
219	SP192532	LIRI-JP		RK115_L01	DO45235	RK115	Normal - solid tissue	30	no treatment		no
220	SP99195	LIRI-JP	PCAWG	RK126_B01	DO45237	RK126	Normal - blood derived	30	no treatment		no
221	SP99197	LIRI-JP	PCAWG	RK126_C01	DO45237	RK126	Primary tumor - solid tissue	30	no treatment		yes	Edmondson	II	TNM by LCSGJ	2
222	SP135329	LIRI-JP	PCAWG	RK126_L01	DO45237	RK126	Normal - solid tissue	30	no treatment		no
223	SP135322	LIRI-JP	PCAWG	RK109_L01	DO45231	RK109	Normal - solid tissue	30	no treatment		no
224	SP99183	LIRI-JP	PCAWG	RK109_B01	DO45231	RK109	Normal - blood derived	30	no treatment		no
225	SP99185	LIRI-JP	PCAWG	RK109_C01	DO45231	RK109	Primary tumor - solid tissue	30	no treatment		yes	Edmondson		TNM by LCSGJ	2
226	SP99187	LIRI-JP	PCAWG	RK112_B01	DO45233	RK112	Normal - blood derived	30	no treatment		no
227	SP99189	LIRI-JP	PCAWG	RK112_C01	DO45233	RK112	Primary tumor - solid tissue	30	no treatment		yes	Edmondson	II	TNM by LCSGJ	3
228	SP99179	LIRI-JP	PCAWG	RK108_B01	DO45229	RK108	Normal - blood derived	30	no treatment		no
229	SP99181	LIRI-JP	PCAWG	RK108_C01	DO45229	RK108	Primary tumor - solid tissue	30	no treatment		yes	Edmondson	II	TNM by LCSGJ	1
230	SP99173	LIRI-JP	PCAWG	RK106_C01	DO45225	RK106	Primary tumor - solid tissue	30	no treatment		yes	Edmondson	I	TNM by LCSGJ	2
231	SP135314	LIRI-JP	PCAWG	RK106_L01	DO45225	RK106	Normal - solid tissue	30	no treatment		no
232	SP99171	LIRI-JP	PCAWG	RK106_B01	DO45225	RK106	Normal - blood derived	30	no treatment		no
233	SP99175	LIRI-JP	PCAWG	RK107_B01	DO45227	RK107	Normal - blood derived	30	no treatment		no
234	SP99177	LIRI-JP	PCAWG	RK107_C01	DO45227	RK107	Primary tumor - solid tissue	30	no treatment		yes	Edmondson	II	TNM by LCSGJ	2
235	SP135318	LIRI-JP	PCAWG	RK107_L01	DO45227	RK107	Normal - solid tissue	30	no treatment		no
236	SP99163	LIRI-JP	PCAWG	RK100_B01	DO45221	RK100	Normal - blood derived	90	other therapy	RFA	no
237	SP99165	LIRI-JP	PCAWG	RK100_C01	DO45221	RK100	Primary tumor - solid tissue	90	other therapy	RFA	yes	Edmondson	II-III	TNM by LCSGJ	4
238	SP135306	LIRI-JP	PCAWG	RK100_L01	DO45221	RK100	Normal - solid tissue	90	other therapy	RFA	no
239	SP99167	LIRI-JP	PCAWG	RK103_B01	DO45223	RK103	Normal - blood derived	30	no treatment		no
240	SP99169	LIRI-JP	PCAWG	RK103_C01	DO45223	RK103	Primary tumor - solid tissue	30	no treatment		yes	Edmondson	II	TNM by LCSGJ	4
241	SP135309	LIRI-JP	PCAWG	RK103_L01	DO45223	RK103	Normal - solid tissue	30	no treatment		no
242	SP99157	LIRI-JP	PCAWG	RK098_C01	DO45217	RK098	Primary tumor - solid tissue	90	other therapy	RFA	yes	Edmondson	III	TNM by LCSGJ	3
243	SP135295	LIRI-JP	PCAWG	RK098_L01	DO45217	RK098	Normal - solid tissue	90	other therapy	RFA	no
244	SP99155	LIRI-JP	PCAWG	RK098_B01	DO45217	RK098	Normal - blood derived	90	other therapy	RFA	no
245	SP99159	LIRI-JP	PCAWG	RK099_B01	DO45219	RK099	Normal - blood derived	30	no treatment		no
246	SP99161	LIRI-JP	PCAWG	RK099_C01	DO45219	RK099	Primary tumor - solid tissue	30	no treatment		yes	Edmondson	II	TNM by LCSGJ	2
247	SP135300	LIRI-JP	PCAWG	RK099_L01	DO45219	RK099	Normal - solid tissue	30	no treatment		no
248	SP99147	LIRI-JP	PCAWG	RK092_B01	DO45213	RK092	Normal - blood derived	30	no treatment		no
249	SP99149	LIRI-JP	PCAWG	RK092_C01	DO45213	RK092	Primary tumor - solid tissue	30	no treatment		yes	Edmondson	II	TNM by LCSGJ	1
250	SP135289	LIRI-JP	PCAWG	RK092_L01	DO45213	RK092	Normal - solid tissue	30	no treatment		no
251	SP99151	LIRI-JP	PCAWG	RK096_B01	DO45215	RK096	Normal - blood derived	90	other therapy	TACE	no
252	SP99153	LIRI-JP	PCAWG	RK096_C01	DO45215	RK096	Primary tumor - solid tissue	90	other therapy	TACE	yes	Edmondson	II	TNM by LCSGJ	2
253	SP192485	LIRI-JP		RK096_L01	DO45215	RK096	Normal - solid tissue	90	other therapy	TACE	no
254	SP99143	LIRI-JP	PCAWG	RK091_B01	DO45211	RK091	Normal - blood derived	30	no treatment		no
255	SP99145	LIRI-JP	PCAWG	RK091_C01	DO45211	RK091	Primary tumor - solid tissue	30	no treatment		yes	Edmondson	II	TNM by LCSGJ	3
256	SP192471	LIRI-JP		RK091_L01	DO45211	RK091	Normal - solid tissue	30	no treatment		no
257	SP99319	LIRI-JP	PCAWG	RK307_L01	DO45297	RK307	Normal - tissue adjacent to primary	30	no treatment		no
258	SP99321	LIRI-JP	PCAWG	RK307_C01	DO45297	RK307	Primary tumor - solid tissue	30	no treatment		yes	Edmondson		TNM by LCSGJ	4
259	SP99325	LIRI-JP	PCAWG	RK308_C01	DO45299	RK308	Primary tumor - solid tissue	30	no treatment		yes	Edmondson		TNM by LCSGJ	1
260	SP99323	LIRI-JP	PCAWG	RK308_L01	DO45299	RK308	Normal - tissue adjacent to primary	30	no treatment		no
261	SP99311	LIRI-JP	PCAWG	RK298_B01	DO45293	RK298	Normal - blood derived	30	no treatment		no
262	SP99313	LIRI-JP	PCAWG	RK298_C01	DO45293	RK298	Primary tumor - solid tissue	30	no treatment		yes	Edmondson		TNM by LCSGJ	3
263	SP99315	LIRI-JP	PCAWG	RK303_B01	DO45295	RK303	Normal - blood derived	30	no treatment		no
264	SP99317	LIRI-JP	PCAWG	RK303_C01	DO45295	RK303	Primary tumor - solid tissue	30	no treatment		yes	Edmondson		TNM by LCSGJ	2
265	SP99135	LIRI-JP	PCAWG	RK086_B01	DO45207	RK086	Normal - blood derived	30	no treatment		no
266	SP99137	LIRI-JP	PCAWG	RK086_C01	DO45207	RK086	Primary tumor - solid tissue	30	no treatment		yes	Edmondson	I	TNM by LCSGJ	1
267	SP99139	LIRI-JP	PCAWG	RK089_B01	DO45209	RK089	Normal - blood derived	30	no treatment		no
268	SP99141	LIRI-JP	PCAWG	RK089_C01	DO45209	RK089	Primary tumor - solid tissue	30	no treatment		yes	Edmondson	II	TNM by LCSGJ	4
269	SP192469	LIRI-JP		RK089_L01	DO45209	RK089	Normal - solid tissue	30	no treatment		no
270	SP99129	LIRI-JP	PCAWG	RK083_C01	DO45203	RK083	Primary tumor - solid tissue	30	no treatment		yes	Edmondson	II	TNM by LCSGJ	2
271	SP135283	LIRI-JP	PCAWG	RK083_L01	DO45203	RK083	Normal - solid tissue	30	no treatment		no
272	SP99127	LIRI-JP	PCAWG	RK083_B01	DO45203	RK083	Normal - blood derived	30	no treatment		no
273	SP99131	LIRI-JP	PCAWG	RK084_B01	DO45205	RK084	Normal - blood derived	30	no treatment		no
274	SP99133	LIRI-JP	PCAWG	RK084_C01	DO45205	RK084	Primary tumor - solid tissue	30	no treatment		yes	Edmondson	II	TNM by LCSGJ	2
275	SP99123	LIRI-JP	PCAWG	RK082_B01	DO45201	RK082	Normal - blood derived	30	no treatment		no
276	SP99125	LIRI-JP	PCAWG	RK082_C01	DO45201	RK082	Primary tumor - solid tissue	30	no treatment		yes	Edmondson	I	TNM by LCSGJ	1
277	SP99059	LIRI-JP	PCAWG	RK056_B01	DO45169	RK056	Normal - blood derived	90	other therapy	TACE	no
278	SP99061	LIRI-JP	PCAWG	RK056_C01	DO45169	RK056	Primary tumor - solid tissue	90	other therapy	TACE	yes	Edmondson	II	TNM by LCSGJ	3
279	SP135253	LIRI-JP	PCAWG	RK056_L01	DO45169	RK056	Normal - solid tissue	90	other therapy	TACE	no
280	SP99053	LIRI-JP	PCAWG	RK054_C01	DO45165	RK054	Primary tumor - solid tissue	30	no treatment		yes	Edmondson	II	TNM by LCSGJ	2
281	SP135249	LIRI-JP	PCAWG	RK054_L01	DO45165	RK054	Normal - solid tissue	30	no treatment		no
282	SP99051	LIRI-JP	PCAWG	RK054_B01	DO45165	RK054	Normal - blood derived	30	no treatment		no
283	SP99055	LIRI-JP	PCAWG	RK055_B01	DO45167	RK055	Normal - blood derived	30	no treatment		no
284	SP99057	LIRI-JP	PCAWG	RK055_C01	DO45167	RK055	Primary tumor - solid tissue	30	no treatment		yes	Edmondson	I	TNM by LCSGJ	2
285	SP135251	LIRI-JP	PCAWG	RK055_L01	DO45167	RK055	Normal - solid tissue	30	no treatment		no
286	SP99043	LIRI-JP	PCAWG	RK051_B01	DO45161	RK051	Normal - blood derived	30	no treatment		no
287	SP99045	LIRI-JP	PCAWG	RK051_C01	DO45161	RK051	Primary tumor - solid tissue	30	no treatment		yes	Edmondson	II	TNM by LCSGJ	2
288	SP135245	LIRI-JP	PCAWG	RK051_L01	DO45161	RK051	Normal - solid tissue	30	no treatment		no
289	SP99047	LIRI-JP	PCAWG	RK052_B01	DO45163	RK052	Normal - blood derived	30	no treatment		no
290	SP99049	LIRI-JP	PCAWG	RK052_C01	DO45163	RK052	Primary tumor - solid tissue	30	no treatment		yes	Edmondson	II	TNM by LCSGJ	2
291	SP135247	LIRI-JP	PCAWG	RK052_L01	DO45163	RK052	Normal - solid tissue	30	no treatment		no
292	SP99065	LIRI-JP	PCAWG	RK058_C01	DO45171	RK058	Primary tumor - solid tissue	90	other therapy	TACE	yes	Edmondson	II	TNM by LCSGJ	3
293	SP135256	LIRI-JP	PCAWG	RK058_L01	DO45171	RK058	Normal - solid tissue	90	other therapy	TACE	no
294	SP99063	LIRI-JP	PCAWG	RK058_B01	DO45171	RK058	Normal - blood derived	90	other therapy	TACE	no
295	SP135243	LIRI-JP	PCAWG	RK050_L01	DO45159	RK050	Normal - solid tissue	30	no treatment		no
296	SP99039	LIRI-JP	PCAWG	RK050_B	DO45159	RK050	Normal - blood derived	30	no treatment		no
297	SP99041	LIRI-JP	PCAWG	RK050_C	DO45159	RK050	Primary tumor - solid tissue	30	no treatment		yes	Edmondson	II	TNM by LCSGJ	3
298	SP99033	LIRI-JP	PCAWG	RK048_C	DO45155	RK048	Primary tumor - solid tissue	30	no treatment		yes	Edmondson	II	TNM by LCSGJ	2
299	SP192397	LIRI-JP		RK048_L01	DO45155	RK048	Normal - solid tissue	30	no treatment		no
300	SP99031	LIRI-JP	PCAWG	RK048_B	DO45155	RK048	Normal - blood derived	30	no treatment		no
301	SP99035	LIRI-JP	PCAWG	RK049_B01	DO45157	RK049	Normal - blood derived	30	no treatment		no
302	SP99037	LIRI-JP	PCAWG	RK049_C01	DO45157	RK049	Primary tumor - solid tissue	30	no treatment		yes	Edmondson	I	TNM by LCSGJ	2
303	SP99025	LIRI-JP	PCAWG	RK046_C02	DO45151	RK046	Primary tumor - solid tissue	30	no treatment		yes	Edmondson	II	TNM by LCSGJ	3
304	SP99023	LIRI-JP	PCAWG	RK046_B01	DO45151	RK046	Normal - blood derived	30	no treatment		no
305	SP99021	LIRI-JP	PCAWG	RK046_C01	DO45151	RK046	Primary tumor - solid tissue	30	no treatment		yes	Edmondson	II	TNM by LCSGJ	3
306	SP99029	LIRI-JP	PCAWG	RK047_C01	DO45153	RK047	Primary tumor - solid tissue	30	no treatment		yes	Edmondson	II	TNM by LCSGJ	2
307	SP192395	LIRI-JP		RK047_L01	DO45153	RK047	Normal - solid tissue	30	no treatment		no
308	SP99027	LIRI-JP	PCAWG	RK047_B01	DO45153	RK047	Normal - blood derived	30	no treatment		no
309	SP99015	LIRI-JP	PCAWG	RK042_B	DO45147	RK042	Normal - blood derived	30	no treatment		no
310	SP99013	LIRI-JP	PCAWG	RK042_C	DO45147	RK042	Primary tumor - solid tissue	30	no treatment		yes	Edmondson	III	TNM by LCSGJ	2
311	SP192387	LIRI-JP		RK192_C01	DO45147	RK042	Metastatic tumour - additional metastatic	30	no treatment	surgical resection	yes	Edmondson	II-III	TNM by LCSGJ	3
312	SP99017	LIRI-JP	PCAWG	RK044_B01	DO45149	RK044	Normal - blood derived	30	no treatment		no
313	SP99019	LIRI-JP	PCAWG	RK044_C01	DO45149	RK044	Primary tumor - solid tissue	30	no treatment		yes	Edmondson	I-II	TNM by LCSGJ	2
314	SP192393	LIRI-JP		RK044_L01	DO45149	RK044	Normal - solid tissue	30	no treatment		no
315	SP99005	LIRI-JP	PCAWG	RK037_B01	DO45143	RK037	Normal - blood derived	90	other therapy	TACE	no
316	SP99007	LIRI-JP	PCAWG	RK037_C01	DO45143	RK037	Primary tumor - solid tissue	90	other therapy	TACE	yes	Edmondson	II	TNM by LCSGJ	3
317	SP135237	LIRI-JP	PCAWG	RK037_L01	DO45143	RK037	Normal - solid tissue	90	other therapy	TACE	no
318	SP99009	LIRI-JP	PCAWG	RK041_B01	DO45145	RK041	Normal - blood derived	30	no treatment		no
319	SP99011	LIRI-JP	PCAWG	RK041_C01	DO45145	RK041	Primary tumor - solid tissue	30	no treatment		yes	Edmondson	III	TNM by LCSGJ	3
320	SP135241	LIRI-JP	PCAWG	RK041_L01	DO45145	RK041	Normal - solid tissue	30	no treatment		no
321	SP99001	LIRI-JP	PCAWG	RK036_C01	DO45141	RK036	Primary tumor - solid tissue	30	no treatment		yes	Edmondson	II	TNM by LCSGJ	2
322	SP135235	LIRI-JP	PCAWG	RK036_L01	DO45141	RK036	Normal - solid tissue	30	no treatment		no
323	SP98999	LIRI-JP	PCAWG	RK036_B01	DO45141	RK036	Normal - blood derived	30	no treatment		no
324	SP99003	LIRI-JP	PCAWG	RK189_C01	DO45141	RK036	Primary tumor - solid tissue	30	no treatment		yes	Edmondson	II	TNM by LCSGJ	2
325	SP98993	LIRI-JP	PCAWG	RK034_B	DO45137	RK034	Normal - blood derived	30	no treatment		no
326	SP98991	LIRI-JP	PCAWG	RK034_C	DO45137	RK034	Primary tumor - solid tissue	30	no treatment		yes	Edmondson	II-III	TNM by LCSGJ	1
327	SP135233	LIRI-JP	PCAWG	RK034_L01	DO45137	RK034	Normal - solid tissue	30	no treatment		no
328	SP191956	LIRI-JP		RK035_L01	DO45139	RK035	Normal - solid tissue	30	no treatment		no
329	SP191959	LIRI-JP		RK240_L01	DO45139	RK035	Normal - solid tissue	30	no treatment		no
330	SP99265	LIRI-JP		RK179_C01	DO45139	RK035	Primary tumor - solid tissue	90	other therapy	surgical resection	yes	Edmondson	II-III	TNM by LCSGJ	3
331	SP191958	LIRI-JP		RK179_L01	DO45139	RK035	Normal - solid tissue	90	other therapy	surgical resection	no
332	SP98995	LIRI-JP	PCAWG	RK035_B01	DO45139	RK035	Normal - blood derived	30	no treatment		no
333	SP112183	LIRI-JP		RK240_B01	DO45139	RK035	Normal - blood derived	30	no treatment		no
334	SP112184	LIRI-JP		RK240_C01	DO45139	RK035	Primary tumor - solid tissue	30	no treatment		yes	Edmondson	II-III	TNM by LCSGJ	2
335	SP98997	LIRI-JP	PCAWG	RK035_C01	DO45139	RK035	Primary tumor - solid tissue	30	no treatment		yes	Edmondson	II-III	TNM by LCSGJ	3
336	SP99263	LIRI-JP		RK179_B01	DO45139	RK035	Normal - blood derived	90	other therapy	surgical resection	no
337	SP98985	LIRI-JP	PCAWG	RK032_C01	DO45133	RK032	Primary tumor - solid tissue	30	no treatment		yes	Edmondson	II	TNM by LCSGJ	3
338	SP135231	LIRI-JP	PCAWG	RK032_L01	DO45133	RK032	Normal - solid tissue	30	no treatment		no
339	SP98983	LIRI-JP	PCAWG	RK032_B01	DO45133	RK032	Normal - blood derived	30	no treatment		no
340	SP98987	LIRI-JP	PCAWG	RK033_B01	DO45135	RK033	Normal - blood derived	30	no treatment		no
341	SP98989	LIRI-JP	PCAWG	RK033_C01	DO45135	RK033	Primary tumor - solid tissue	30	no treatment		yes	Edmondson	II-III	TNM by LCSGJ	1
342	SP191939	LIRI-JP		RK033_L01	DO45135	RK033	Normal - solid tissue	30	no treatment		no
343	SP135229	LIRI-JP	PCAWG	RK031_L01	DO45131	RK031	Normal - solid tissue	90	other therapy	TACE	no
344	SP98979	LIRI-JP	PCAWG	RK031_B01	DO45131	RK031	Normal - blood derived	90	other therapy	TACE	no
345	SP98981	LIRI-JP	PCAWG	RK031_C01	DO45131	RK031	Primary tumor - solid tissue	90	other therapy	TACE	yes	Edmondson	II-III	TNM by LCSGJ	4
346	SP191920	LIRI-JP		RK029_L01	DO45129	RK029	Normal - solid tissue	90	other therapy	TACE	no
347	SP98977	LIRI-JP	PCAWG	RK029_B	DO45129	RK029	Normal - blood derived	90	other therapy	TACE	no
348	SP98975	LIRI-JP	PCAWG	RK029_C	DO45129	RK029	Primary tumor - solid tissue	90	other therapy	TACE	yes	Edmondson	II	TNM by LCSGJ	3
349	SP98969	LIRI-JP	PCAWG	RK026_B01	DO45125	RK026	Normal - blood derived	30	no treatment		no
350	SP98967	LIRI-JP	PCAWG	RK026_C01	DO45125	RK026	Primary tumor - solid tissue	30	no treatment		yes	Edmondson	II	TNM by LCSGJ	3
351	SP135227	LIRI-JP	PCAWG	RK026_L01	DO45125	RK026	Normal - solid tissue	30	no treatment		no
352	SP98971	LIRI-JP	PCAWG	RK027_B01	DO45127	RK027	Normal - blood derived	30	no treatment		no
353	SP98973	LIRI-JP	PCAWG	RK027_C01	DO45127	RK027	Primary tumor - solid tissue	30	no treatment		yes	Edmondson	II	TNM by LCSGJ	3
354	SP191903	LIRI-JP		RK027_L01	DO45127	RK027	Normal - solid tissue	30	no treatment		no
355	SP191892	LIRI-JP		RK024_L01	DO45121	RK024	Normal - solid tissue	30	no treatment		no
356	SP98961	LIRI-JP	PCAWG	RK024_B	DO45121	RK024	Normal - blood derived	30	no treatment		no
357	SP98959	LIRI-JP	PCAWG	RK024_C	DO45121	RK024	Primary tumor - solid tissue	30	no treatment		yes	Edmondson	II-III	TNM by LCSGJ	3
358	SP135225	LIRI-JP	PCAWG	RK025_L01	DO45123	RK025	Normal - solid tissue	30	no treatment		no
359	SP98963	LIRI-JP	PCAWG	RK025_B	DO45123	RK025	Normal - blood derived	30	no treatment		no
360	SP98965	LIRI-JP	PCAWG	RK025_C	DO45123	RK025	Primary tumor - solid tissue	30	no treatment		yes	Edmondson	I-II	TNM by LCSGJ	2
361	SP98957	LIRI-JP	PCAWG	RK023_B	DO45119	RK023	Normal - blood derived	30	no treatment		no
362	SP98955	LIRI-JP	PCAWG	RK023_C	DO45119	RK023	Primary tumor - solid tissue	30	no treatment		yes	Edmondson	III	TNM by LCSGJ	3
363	SP135223	LIRI-JP	PCAWG	RK023_L01	DO45119	RK023	Normal - solid tissue	30	no treatment		no
364	SP98949	LIRI-JP	PCAWG	RK021_C01	DO45115	RK021	Primary tumor - solid tissue	90	other therapy	TACE	yes	Edmondson	II-III	TNM by LCSGJ	2
365	SP191868	LIRI-JP		RK021_L01	DO45115	RK021	Normal - solid tissue	90	other therapy	TACE	no
366	SP98947	LIRI-JP	PCAWG	RK021_B01	DO45115	RK021	Normal - blood derived	90	other therapy	TACE	no
367	SP98951	LIRI-JP	PCAWG	RK022_B01	DO45117	RK022	Normal - blood derived	30	no treatment		no
368	SP98953	LIRI-JP	PCAWG	RK022_C01	DO45117	RK022	Primary tumor - solid tissue	30	no treatment		yes	Edmondson	III	TNM by LCSGJ	2
369	SP191879	LIRI-JP		RK022_L01	DO45117	RK022	Normal - solid tissue	30	no treatment		no
370	SP98941	LIRI-JP	PCAWG	RK019_C	DO45111	RK019	Primary tumor - solid tissue	30	no treatment		yes	Edmondson	I-II	TNM by LCSGJ	1
371	SP135219	LIRI-JP	PCAWG	RK019_L01	DO45111	RK019	Normal - solid tissue	30	no treatment		no
372	SP98939	LIRI-JP	PCAWG	RK019_B	DO45111	RK019	Normal - blood derived	30	no treatment		no
373	SP135221	LIRI-JP	PCAWG	RK020_L01	DO45113	RK020	Normal - solid tissue	30	no treatment		no
374	SP98943	LIRI-JP	PCAWG	RK020_B01	DO45113	RK020	Normal - blood derived	30	no treatment		no
375	SP98945	LIRI-JP	PCAWG	RK020_C01	DO45113	RK020	Primary tumor - solid tissue	30	no treatment		yes	Edmondson	II-III	TNM by LCSGJ	3
376	SP98931	LIRI-JP	PCAWG	RK016_B01	DO45107	RK016	Normal - blood derived	90	other therapy	TACE	no
377	SP98933	LIRI-JP	PCAWG	RK016_C01	DO45107	RK016	Primary tumor - solid tissue	90	other therapy	TACE	yes	Edmondson	I	TNM by LCSGJ	2
378	SP191843	LIRI-JP		RK016_L01	DO45107	RK016	Normal - solid tissue	90	other therapy	TACE	no
379	SP98937	LIRI-JP	PCAWG	RK018_C01	DO45109	RK018	Primary tumor - solid tissue	30	no treatment		yes	Edmondson	II	TNM by LCSGJ	2
380	SP191850	LIRI-JP		RK018_L01	DO45109	RK018	Normal - solid tissue	30	no treatment		no
381	SP98935	LIRI-JP	PCAWG	RK018_B01	DO45109	RK018	Normal - blood derived	30	no treatment		no
382	SP98925	LIRI-JP	PCAWG	RK014_C01	DO45103	RK014	Primary tumor - solid tissue	90	other therapy	TACE	yes	Edmondson	II	TNM by LCSGJ	3
383	SP135218	LIRI-JP	PCAWG	RK014_L01	DO45103	RK014	Normal - solid tissue	90	other therapy	TACE	no
384	SP98923	LIRI-JP	PCAWG	RK014_B01	DO45103	RK014	Normal - blood derived	90	other therapy	TACE	no
385	SP98927	LIRI-JP	PCAWG	RK015_C	DO45105	RK015	Primary tumor - solid tissue	30	no treatment		yes	Edmondson	II	TNM by LCSGJ	1
386	SP98929	LIRI-JP	PCAWG	RK015_B	DO45105	RK015	Normal - blood derived	30	no treatment		no
387	SP98919	LIRI-JP	PCAWG	RK012_B01	DO45101	RK012	Normal - blood derived	90	other therapy	TACE	no
388	SP98921	LIRI-JP	PCAWG	RK012_C01	DO45101	RK012	Primary tumor - solid tissue	90	other therapy	TACE	yes	Edmondson	I	TNM by LCSGJ	2
389	SP135216	LIRI-JP	PCAWG	RK012_L01	DO45101	RK012	Normal - solid tissue	90	other therapy	TACE	no
390	SP99119	LIRI-JP	PCAWG	RK080_B01	DO45199	RK080	Normal - blood derived	90	other therapy	TACE	no
391	SP99121	LIRI-JP	PCAWG	RK080_C01	DO45199	RK080	Primary tumor - solid tissue	90	other therapy	TACE	yes	Edmondson	II	TNM by LCSGJ	2
392	SP192454	LIRI-JP		RK080_L01	DO45199	RK080	Normal - solid tissue	90	other therapy	TACE	no
393	SP99111	LIRI-JP	PCAWG	RK073_B01	DO45195	RK073	Normal - blood derived	30	no treatment		no
394	SP99113	LIRI-JP	PCAWG	RK073_C01	DO45195	RK073	Primary tumor - solid tissue	30	no treatment		yes	Edmondson		TNM by LCSGJ	1
395	SP135269	LIRI-JP	PCAWG	RK073_L01	DO45195	RK073	Normal - solid tissue	30	no treatment		no
396	SP135279	LIRI-JP	PCAWG	RK079_L01	DO45197	RK079	Normal - solid tissue	90	other therapy	TACE	no
397	SP99115	LIRI-JP	PCAWG	RK079_B01	DO45197	RK079	Normal - blood derived	90	other therapy	TACE	no
398	SP99117	LIRI-JP	PCAWG	RK079_C01	DO45197	RK079	Primary tumor - solid tissue	90	other therapy	TACE	yes	Edmondson	III	TNM by LCSGJ	2
399	SP192434	LIRI-JP		RK068_L01	DO45187	RK068	Normal - solid tissue	30	no treatment		no
400	SP99095	LIRI-JP	PCAWG	RK068_B	DO45187	RK068	Normal - blood derived	30	no treatment		no
401	SP99097	LIRI-JP	PCAWG	RK068_C	DO45187	RK068	Primary tumor - solid tissue	30	no treatment		yes	Edmondson	II	TNM by LCSGJ	1
402	SP99101	LIRI-JP	PCAWG	RK069_C01	DO45189	RK069	Primary tumor - solid tissue	30	no treatment		yes	Edmondson	II	TNM by LCSGJ	2
403	SP135263	LIRI-JP	PCAWG	RK069_L01	DO45189	RK069	Normal - solid tissue	30	no treatment		no
404	SP99099	LIRI-JP	PCAWG	RK069_B01	DO45189	RK069	Normal - blood derived	30	no treatment		no
405	SP99087	LIRI-JP	PCAWG	RK066_B01	DO45183	RK066	Normal - blood derived	90	other therapy	TACE	no
406	SP99089	LIRI-JP	PCAWG	RK066_C01	DO45183	RK066	Primary tumor - solid tissue	90	other therapy	TACE	yes	Edmondson	II	TNM by LCSGJ	2
407	SP192427	LIRI-JP		RK066_L01	DO45183	RK066	Normal - solid tissue	90	other therapy	TACE	no
408	SP99091	LIRI-JP	PCAWG	RK067_B01	DO45185	RK067	Normal - blood derived	90	other therapy	TACE	no
409	SP99093	LIRI-JP	PCAWG	RK067_C01	DO45185	RK067	Primary tumor - solid tissue	90	other therapy	TACE	yes	Edmondson	II	TNM by LCSGJ	2
410	SP192438	LIRI-JP		RK071_L01	DO45191	RK071	Normal - solid tissue	30	no treatment		no
411	SP99103	LIRI-JP	PCAWG	RK071_B01	DO45191	RK071	Normal - blood derived	30	no treatment		no
412	SP99105	LIRI-JP	PCAWG	RK071_C01	DO45191	RK071	Primary tumor - solid tissue	30	no treatment		yes	Edmondson	II	TNM by LCSGJ	2
413	SP99109	LIRI-JP	PCAWG	RK072_C01	DO45193	RK072	Primary tumor - solid tissue	90	other therapy	TACE	yes	Edmondson	II	TNM by LCSGJ	4
414	SP192439	LIRI-JP		RK072_L01	DO45193	RK072	Normal - solid tissue	90	other therapy	TACE	no
415	SP99107	LIRI-JP	PCAWG	RK072_B01	DO45193	RK072	Normal - blood derived	90	other therapy	TACE	no
416	SP99075	LIRI-JP	PCAWG	RK063_B	DO45177	RK063	Normal - blood derived	90	other therapy	TACE+PEIT	no
417	SP99077	LIRI-JP	PCAWG	RK063_C	DO45177	RK063	Primary tumor - solid tissue	90	other therapy	TACE+PEIT	yes	Edmondson	II	TNM by LCSGJ	3
418	SP135261	LIRI-JP	PCAWG	RK063_L01	DO45177	RK063	Normal - solid tissue	90	other therapy	TACE+PEIT	no
419	SP192422	LIRI-JP		RK064_L01	DO45179	RK064	Normal - solid tissue	30	no treatment		no
420	SP99079	LIRI-JP	PCAWG	RK064_B01	DO45179	RK064	Normal - blood derived	30	no treatment		no
421	SP99081	LIRI-JP	PCAWG	RK064_C01	DO45179	RK064	Primary tumor - solid tissue	30	no treatment		yes	Edmondson	II	TNM by LCSGJ	2
422	SP99069	LIRI-JP	PCAWG	RK061_C01	DO45173	RK061	Primary tumor - solid tissue	30	no treatment		yes	Edmondson	II-III	TNM by LCSGJ	3
423	SP192419	LIRI-JP		RK295_L01	DO45173	RK061	Normal - solid tissue	30	no treatment		no
424	SP135259	LIRI-JP	PCAWG	RK061_L01	DO45173	RK061	Normal - solid tissue	30	no treatment		no
425	SP99067	LIRI-JP	PCAWG	RK061_B01	DO45173	RK061	Normal - blood derived	30	no treatment		no
426	SP192418	LIRI-JP		RK295_C01	DO45173	RK061	Metastatic tumour - additional metastatic	30	no treatment	surgical resection, sorafenib	yes	Edmondson	III	TNM by LCSGJ	3
427	SP99071	LIRI-JP	PCAWG	RK062_B01	DO45175	RK062	Normal - blood derived	30	no treatment		no
428	SP99073	LIRI-JP	PCAWG	RK062_C01	DO45175	RK062	Primary tumor - solid tissue	30	no treatment		yes	Edmondson	II-III	TNM by LCSGJ	2
429	SP192420	LIRI-JP		RK062_L01	DO45175	RK062	Normal - solid tissue	30	no treatment		no
430	SP99085	LIRI-JP	PCAWG	RK065_C01	DO45181	RK065	Primary tumor - solid tissue	90	other therapy	TACE	yes	Edmondson	II	TNM by LCSGJ	2
431	SP192425	LIRI-JP		RK065_L01	DO45181	RK065	Normal - solid tissue	90	other therapy	TACE	no
432	SP99083	LIRI-JP	PCAWG	RK065_B01	DO45181	RK065	Normal - blood derived	90	other therapy	TACE	no
433	SP192261	LIRI-JP		RK039_L01	DO227643	RK039	Normal - solid tissue	30	no treatment		no
434	SP191990	LIRI-JP		RK039_C01	DO227643	RK039	Primary tumor - solid tissue	30	no treatment		yes	Edmondson	II-III	TNM by LCSGJ	2
435	SP99335	LIRI-JP	PCAWG	RK312_B01	DO45305	RK312	Normal - blood derived	30	no treatment		no
436	SP99337	LIRI-JP	PCAWG	RK312_C01	DO45305	RK312	Primary tumor - solid tissue	30	no treatment		yes	Edmondson		TNM by LCSGJ	4
437	SP135396	LIRI-JP	PCAWG	RK312_L01	DO45305	RK312	Normal - solid tissue	30	no treatment		no
438	SP99339	LIRI-JP	PCAWG	RK316_B01	DO45307	RK316	Normal - blood derived	30	chemotherapy		no
439	SP99341	LIRI-JP	PCAWG	RK316_C01	DO45307	RK316	Primary tumor - solid tissue	30	chemotherapy		yes	Edmondson		TNM by LCSGJ	4
440	SP135401	LIRI-JP	PCAWG	RK316_L01	DO45307	RK316	Normal - solid tissue	30	chemotherapy		no
441	SP99329	LIRI-JP	PCAWG	RK309_C01	DO45301	RK309	Primary tumor - solid tissue	30	no treatment		yes	Edmondson		TNM by LCSGJ	2
442	SP99327	LIRI-JP	PCAWG	RK309_L01	DO45301	RK309	Normal - tissue adjacent to primary	30	no treatment		no
443	SP99331	LIRI-JP	PCAWG	RK310_L01	DO45303	RK310	Normal - tissue adjacent to primary	30	no treatment		no
444	SP99333	LIRI-JP	PCAWG	RK310_C01	DO45303	RK310	Primary tumor - solid tissue	30	no treatment		yes	Edmondson		TNM by LCSGJ	3
445	SP99343	LIRI-JP	PCAWG	RK317_B01	DO45309	RK317	Normal - blood derived	30	no treatment		no
446	SP99345	LIRI-JP	PCAWG	RK317_C01	DO45309	RK317	Primary tumor - solid tissue	30	no treatment		yes	Edmondson		TNM by LCSGJ	3
447	SP192708	LIRI-JP		RK255_L01	DO227801	RK255	Normal - solid tissue	30	no treatment	-88	no
448	SP192707	LIRI-JP		RK255_C01	DO227801	RK255	Primary tumor - solid tissue	30	no treatment		yes	Edmondson	II	TNM by LCSGJ	1
449	SP107153	LIRI-JP	PCAWG	RK220_B01	DO48761	RK220	Normal - blood derived	30	no treatment		no
450	SP107155	LIRI-JP	PCAWG	RK220_C01	DO48761	RK220	Primary tumor - solid tissue	30	no treatment		yes	Edmondson	I	TNM by LCSGJ	2
451	SP192690	LIRI-JP		RK220_L01	DO48761	RK220	Normal - solid tissue	30	no treatment		no
452	SP107151	LIRI-JP	PCAWG	RK219_B01	DO48760	RK219	Normal - blood derived	30	no treatment		no
453	SP107152	LIRI-JP	PCAWG	RK219_C01	DO48760	RK219	Primary tumor - solid tissue	30	no treatment		yes	Edmondson	I	TNM by LCSGJ	2
454	SP107148	LIRI-JP	PCAWG	RK217_B01	DO48759	RK217	Normal - blood derived	30	no treatment		no
455	SP107150	LIRI-JP	PCAWG	RK217_C01	DO48759	RK217	Primary tumor - solid tissue	30	no treatment		yes	Edmondson	I	TNM by LCSGJ	3
456	SP192689	LIRI-JP		RK217_L01	DO48759	RK217	Normal - solid tissue	30	no treatment		no
457	SP107146	LIRI-JP	PCAWG	RK216_C01	DO48757	RK216	Primary tumor - solid tissue	30	no treatment		yes	Edmondson	II	TNM by LCSGJ	3
458	SP192688	LIRI-JP		RK216_L01	DO48757	RK216	Normal - solid tissue	30	no treatment		no
459	SP107144	LIRI-JP	PCAWG	RK216_B01	DO48757	RK216	Normal - blood derived	30	no treatment		no
460	SP107134	LIRI-JP	PCAWG	RK214_B01	DO48751	RK214	Normal - blood derived	30	no treatment		no
461	SP107136	LIRI-JP	PCAWG	RK214_C01	DO48751	RK214	Primary tumor - solid tissue	30	no treatment		yes	Edmondson	III	TNM by LCSGJ	2
462	SP192687	LIRI-JP		RK214_L01	DO48751	RK214	Normal - solid tissue	30	no treatment		no
463	SP107139	LIRI-JP	PCAWG	RK215_B01	DO48753	RK215	Normal - blood derived	30	no treatment		no
464	SP107141	LIRI-JP	PCAWG	RK215_C01	DO48753	RK215	Primary tumor - solid tissue	30	no treatment		yes	Edmondson	I	TNM by LCSGJ	3
465	SP107131	LIRI-JP	PCAWG	RK213_B01	DO48747	RK213	Normal - blood derived	30	no treatment		no
466	SP107132	LIRI-JP	PCAWG	RK213_C01	DO48747	RK213	Primary tumor - solid tissue	30	no treatment		yes	Edmondson	III	TNM by LCSGJ	3
467	SP192686	LIRI-JP		RK213_L01	DO48747	RK213	Normal - solid tissue	30	no treatment		no
468	SP107129	LIRI-JP	PCAWG	RK212_C01	DO48746	RK212	Primary tumor - solid tissue	30	no treatment		yes	Edmondson	I	TNM by LCSGJ	3
469	SP192685	LIRI-JP		RK212_L01	DO48746	RK212	Normal - solid tissue	30	no treatment		no
470	SP107126	LIRI-JP	PCAWG	RK212_B01	DO48746	RK212	Normal - blood derived	30	no treatment		no
471	SP107117	LIRI-JP	PCAWG	RK207_B01	DO48741	RK207	Normal - blood derived	30	no treatment		no
472	SP107119	LIRI-JP	PCAWG	RK207_C01	DO48741	RK207	Primary tumor - solid tissue	30	no treatment		yes	Edmondson	II	TNM by LCSGJ	3
473	SP192682	LIRI-JP		RK207_L01	DO48741	RK207	Normal - solid tissue	30	no treatment		no
474	SP192683	LIRI-JP		RK211_L01	DO48743	RK211	Normal - solid tissue	30	no treatment		no
475	SP107122	LIRI-JP	PCAWG	RK211_B01	DO48743	RK211	Normal - blood derived	30	no treatment		no
476	SP107123	LIRI-JP	PCAWG	RK211_C01	DO48743	RK211	Primary tumor - solid tissue	30	no treatment		yes	Edmondson	II	TNM by LCSGJ	2
477	SP192684	LIRI-JP		RK273_C01	DO48743	RK211	Metastatic tumour - additional metastatic	30	no treatment	surgical resection	yes	Edmondson	II	TNM by LCSGJ	1
478	SP107120	LIRI-JP	PCAWG	RK210_B01	DO48742	RK210	Normal - blood derived	30	no treatment		no
479	SP107121	LIRI-JP	PCAWG	RK210_C01	DO48742	RK210	Primary tumor - solid tissue	30	no treatment		yes	Edmondson	I	TNM by LCSGJ	2
480	SP107112	LIRI-JP	PCAWG	RK206_B01	DO48738	RK206	Normal - blood derived	90	other therapy	TACE	no
481	SP107115	LIRI-JP	PCAWG	RK206_C01	DO48738	RK206	Primary tumor - solid tissue	90	other therapy	TACE	yes	Edmondson	II	TNM by LCSGJ	4
482	SP107111	LIRI-JP	PCAWG	RK205_C01	DO48737	RK205	Primary tumor - solid tissue	30	surgery		yes	Edmondson	III	TNM by LCSGJ	1
483	SP192681	LIRI-JP		RK205_L01	DO48737	RK205	Normal - solid tissue	30	surgery		no
484	SP107110	LIRI-JP	PCAWG	RK205_B01	DO48737	RK205	Normal - blood derived	30	surgery		no
485	SP107104	LIRI-JP	PCAWG	RK201_C01	DO48733	RK201	Primary tumor - solid tissue	30	surgery		yes	Edmondson	II	TNM by LCSGJ	2
486	SP192679	LIRI-JP		RK201_L01	DO48733	RK201	Normal - solid tissue	30	surgery		no
487	SP107102	LIRI-JP	PCAWG	RK201_B01	DO48733	RK201	Normal - blood derived	30	surgery		no
488	SP107107	LIRI-JP	PCAWG	RK202_B01	DO48736	RK202	Normal - blood derived	30	no treatment		no
489	SP107109	LIRI-JP	PCAWG	RK202_C01	DO48736	RK202	Primary tumor - solid tissue	30	no treatment		yes	Edmondson	II	TNM by LCSGJ	1
490	SP192680	LIRI-JP		RK202_L01	DO48736	RK202	Normal - solid tissue	30	no treatment		no
491	SP192677	LIRI-JP		RK296_C01	DO48730	RK199	Metastatic tumour - metastasis to distant location	30	no treatment	surgical resection, sorafenib TACE	yes	Edmondson		TNM by LCSGJ	4
492	SP107096	LIRI-JP	PCAWG	RK199_B01	DO48730	RK199	Normal - blood derived	120	chemotherapy	sorafenib	no
493	SP107097	LIRI-JP	PCAWG	RK199_C01	DO48730	RK199	Primary tumor - solid tissue	120	chemotherapy	sorafenib	yes	Edmondson	II	TNM by LCSGJ	2
494	SP192676	LIRI-JP		RK199_L01	DO48730	RK199	Normal - solid tissue	120	chemotherapy	sorafenib	no
495	SP192678	LIRI-JP		RK200_L01	DO48732	RK200	Normal - solid tissue	30	surgery		no
496	SP107099	LIRI-JP	PCAWG	RK200_B01	DO48732	RK200	Normal - blood derived	30	surgery		no
497	SP107101	LIRI-JP	PCAWG	RK200_C01	DO48732	RK200	Primary tumor - solid tissue	30	surgery		yes	Edmondson	II	TNM by LCSGJ	3
498	SP107091	LIRI-JP	PCAWG	RK197_C01	DO48727	RK197	Primary tumor - solid tissue	30	no treatment		yes	Edmondson	II	TNM by LCSGJ	2
499	SP192674	LIRI-JP		RK197_L01	DO48727	RK197	Normal - solid tissue	30	no treatment		no
500	SP107089	LIRI-JP	PCAWG	RK197_B01	DO48727	RK197	Normal - blood derived	30	no treatment		no
501	SP107092	LIRI-JP	PCAWG	RK198_B01	DO48728	RK198	Normal - blood derived	30	no treatment		no
502	SP107094	LIRI-JP	PCAWG	RK198_C01	DO48728	RK198	Primary tumor - solid tissue	30	no treatment		yes	Edmondson	II-III	TNM by LCSGJ	2
503	SP192675	LIRI-JP		RK198_L01	DO48728	RK198	Normal - solid tissue	30	no treatment		no
504	SP107082	LIRI-JP	PCAWG	RK195_B01	DO48723	RK195	Normal - blood derived	30	no treatment		no
505	SP107084	LIRI-JP	PCAWG	RK195_C01	DO48723	RK195	Primary tumor - solid tissue	30	no treatment		yes	Edmondson	III	TNM by LCSGJ	1
506	SP192672	LIRI-JP		RK195_L01	DO48723	RK195	Normal - solid tissue	30	no treatment		no
507	SP192673	LIRI-JP		RK196_L01	DO48725	RK196	Normal - solid tissue	30	no treatment		no
508	SP107086	LIRI-JP	PCAWG	RK196_B01	DO48725	RK196	Normal - blood derived	30	no treatment		no
509	SP107088	LIRI-JP	PCAWG	RK196_C01	DO48725	RK196	Primary tumor - solid tissue	30	no treatment		yes	Edmondson	II	TNM by LCSGJ	1
510	SP107080	LIRI-JP	PCAWG	RK193_C01	DO48721	RK193	Primary tumor - solid tissue	90	other therapy	TACE	yes	Edmondson	II	TNM by LCSGJ	1
511	SP192671	LIRI-JP		RK193_L01	DO48721	RK193	Normal - solid tissue	90	other therapy	TACE	no
512	SP107079	LIRI-JP	PCAWG	RK193_B01	DO48721	RK193	Normal - blood derived	90	other therapy	TACE	no
513	SP107077	LIRI-JP	PCAWG	RK191_B01	DO48720	RK191	Normal - blood derived	90	other therapy	TACE	no
514	SP107078	LIRI-JP	PCAWG	RK191_C01	DO48720	RK191	Primary tumor - solid tissue	90	other therapy	TACE	yes	Edmondson	II-III	TNM by LCSGJ	2
515	SP192670	LIRI-JP		RK191_L01	DO48720	RK191	Normal - solid tissue	90	other therapy	TACE	no
516	SP107070	LIRI-JP	PCAWG	RK187_B01	DO48716	RK187	Normal - blood derived	30	no treatment		no
517	SP107071	LIRI-JP	PCAWG	RK187_C01	DO48716	RK187	Primary tumor - solid tissue	30	no treatment		yes	Edmondson	II-III	TNM by LCSGJ	2
518	SP192666	LIRI-JP		RK187_L01	DO48716	RK187	Normal - solid tissue	30	no treatment		no
519	SP192667	LIRI-JP		RK339_C01	DO48716	RK187	Metastatic tumour - additional metastatic	30	no treatment	surgical resection	yes	Edmondson	II	TNM by LCSGJ	3
520	SP107068	LIRI-JP	PCAWG	RK186_C01	DO48715	RK186	Primary tumor - solid tissue	30	no treatment		yes	Edmondson	II	TNM by LCSGJ	2
521	SP192665	LIRI-JP		RK186_L01	DO48715	RK186	Normal - solid tissue	30	no treatment		no
522	SP107067	LIRI-JP	PCAWG	RK186_B01	DO48715	RK186	Normal - blood derived	30	no treatment		no
523	SP107072	LIRI-JP	PCAWG	RK188_B01	DO48717	RK188	Normal - blood derived	30	no treatment		no
524	SP107073	LIRI-JP	PCAWG	RK188_C01	DO48717	RK188	Primary tumor - solid tissue	30	no treatment		yes	Edmondson	II	TNM by LCSGJ	4
525	SP192668	LIRI-JP		RK188_L01	DO48717	RK188	Normal - solid tissue	30	no treatment		no
526	SP192664	LIRI-JP		RK185_L01	DO48712	RK185	Normal - solid tissue	30	no treatment		no
527	SP107062	LIRI-JP	PCAWG	RK185_B01	DO48712	RK185	Normal - blood derived	30	no treatment		no
528	SP107063	LIRI-JP	PCAWG	RK185_C01	DO48712	RK185	Primary tumor - solid tissue	30	no treatment		yes	Edmondson	II	TNM by LCSGJ	2
529	SP107075	LIRI-JP	PCAWG	RK190_B01	DO48719	RK190	Normal - blood derived	30	no treatment		no
530	SP107076	LIRI-JP	PCAWG	RK190_C01	DO48719	RK190	Primary tumor - solid tissue	30	no treatment		yes	Edmondson	II-III	TNM by LCSGJ	2
531	SP192669	LIRI-JP		RK190_L01	DO48719	RK190	Normal - solid tissue	30	no treatment		no
532	SP192662	LIRI-JP		RK178_L01	DO48704	RK178	Normal - solid tissue	30	no treatment		no
533	SP107051	LIRI-JP	PCAWG	RK178_B01	DO48704	RK178	Normal - blood derived	30	no treatment		no
534	SP107052	LIRI-JP	PCAWG	RK178_C01	DO48704	RK178	Primary tumor - solid tissue	30	no treatment		yes	Edmondson	II-III	TNM by LCSGJ	3
535	SP192663	LIRI-JP		RK181_L01	DO48706	RK181	Normal - solid tissue	30	no treatment		no
536	SP107054	LIRI-JP	PCAWG	RK181_B01	DO48706	RK181	Normal - blood derived	30	no treatment		no
537	SP107056	LIRI-JP	PCAWG	RK181_C01	DO48706	RK181	Primary tumor - solid tissue	30	no treatment		yes	Edmondson	II	TNM by LCSGJ	2
538	SP107047	LIRI-JP	PCAWG	RK175_C01	DO48701	RK175	Primary tumor - solid tissue	30	no treatment		yes	Edmondson	II-III	TNM by LCSGJ	2
539	SP192659	LIRI-JP		RK175_L01	DO48701	RK175	Normal - solid tissue	30	no treatment		no
540	SP107045	LIRI-JP	PCAWG	RK175_B01	DO48701	RK175	Normal - blood derived	30	no treatment		no
541	SP107044	LIRI-JP	PCAWG	RK171_C01	DO48700	RK171	Primary tumor - solid tissue	30	no treatment		yes	Edmondson	II	TNM by LCSGJ	2
542	SP192655	LIRI-JP		RK171_L01	DO48700	RK171	Normal - solid tissue	30	no treatment		no
543	SP107043	LIRI-JP	PCAWG	RK171_B01	DO48700	RK171	Normal - blood derived	30	no treatment		no
544	SP107049	LIRI-JP	PCAWG	RK176_B01	DO48703	RK176	Normal - blood derived	30	no treatment		no
545	SP107050	LIRI-JP	PCAWG	RK176_C01	DO48703	RK176	Primary tumor - solid tissue	30	no treatment		yes	Edmondson	II-I	TNM by LCSGJ	2
546	SP107058	LIRI-JP	PCAWG	RK183_B01	DO48709	RK183	Normal - blood derived	30	no treatment		no
547	SP107060	LIRI-JP	PCAWG	RK183_C01	DO48709	RK183	Primary tumor - solid tissue	30	no treatment		yes	Edmondson	II	TNM by LCSGJ	1
548	SP107006	LIRI-JP	PCAWG	RK081_B01	DO48679	RK081	Normal - blood derived	30	no treatment		no
549	SP107007	LIRI-JP	PCAWG	RK081_C01	DO48679	RK081	Primary tumor - solid tissue	30	no treatment		yes	Edmondson	II	TNM by LCSGJ	2
550	SP192457	LIRI-JP		RK081_L01	DO48679	RK081	Normal - solid tissue	30	no treatment		no
551	SP106996	LIRI-JP	PCAWG	RK070_B01	DO48674	RK070	Normal - blood derived	30	no treatment		no
552	SP106998	LIRI-JP	PCAWG	RK070_C01	DO48674	RK070	Primary tumor - solid tissue	30	no treatment		yes	Edmondson	II	TNM by LCSGJ	2
553	SP192437	LIRI-JP		RK070_L01	DO48674	RK070	Normal - solid tissue	30	no treatment		no
554	SP107001	LIRI-JP	PCAWG	RK077_B01	DO48677	RK077	Normal - blood derived	30	no treatment		no
555	SP107004	LIRI-JP	PCAWG	RK077_C01	DO48677	RK077	Primary tumor - solid tissue	30	no treatment		yes	Edmondson	II	TNM by LCSGJ	3
556	SP192448	LIRI-JP		RK077_L01	DO48677	RK077	Normal - solid tissue	30	no treatment		no
557	SP192450	LIRI-JP		RK328_C01	DO48677	RK077	Metastatic tumour - additional metastatic	30	no treatment	surgical resection	yes	Edmondson	II	TNM by LCSGJ	1
558	SP106992	LIRI-JP	PCAWG	RK059_B01	DO48672	RK059	Normal - blood derived	30	no treatment		no
559	SP106993	LIRI-JP	PCAWG	RK059_C01	DO48672	RK059	Primary tumor - solid tissue	30	no treatment		yes	Edmondson	II	TNM by LCSGJ	2
560	SP192415	LIRI-JP		RK059_L01	DO48672	RK059	Normal - solid tissue	30	no treatment		no
561	SP192640	LIRI-JP		RK163_L01	DO48697	RK163	Normal - solid tissue	90	other therapy	TACE	no
562	SP107039	LIRI-JP	PCAWG	RK163_B01	DO48697	RK163	Normal - blood derived	90	other therapy	TACE	no
563	SP107041	LIRI-JP	PCAWG	RK163_C01	DO48697	RK163	Primary tumor - solid tissue	90	other therapy	TACE	yes	Edmondson	II-III	TNM by LCSGJ	2
564	SP107031	LIRI-JP	PCAWG	RK149_B01	DO48693	RK149	Normal - blood derived	90	other therapy	TACE	no
565	SP107032	LIRI-JP	PCAWG	RK149_C01	DO48693	RK149	Primary tumor - solid tissue	90	other therapy	TACE	yes	Edmondson	II	TNM by LCSGJ	2
566	SP107029	LIRI-JP	PCAWG	RK144_B01	DO48692	RK144	Normal - blood derived	90	other therapy	TACE	no
567	SP107030	LIRI-JP	PCAWG	RK144_C01	DO48692	RK144	Primary tumor - solid tissue	90	other therapy	TACE	yes	Edmondson	II	TNM by LCSGJ	3
568	SP107035	LIRI-JP	PCAWG	RK162_B01	DO48695	RK162	Normal - blood derived	30	no treatment		no
569	SP107037	LIRI-JP	PCAWG	RK162_C01	DO48695	RK162	Primary tumor - solid tissue	30	no treatment		yes	Edmondson	II-I	TNM by LCSGJ	2
570	SP192636	LIRI-JP		RK162_L01	DO48695	RK162	Normal - solid tissue	30	no treatment		no
571	SP107033	LIRI-JP	PCAWG	RK154_B01	DO48694	RK154	Normal - blood derived	30	no treatment		no
572	SP107034	LIRI-JP	PCAWG	RK154_C01	DO48694	RK154	Primary tumor - solid tissue	30	no treatment		yes	Edmondson	II-I	TNM by LCSGJ	2
573	SP107024	LIRI-JP	PCAWG	RK136_B01	DO48689	RK136	Normal - blood derived	30	no treatment		no
574	SP107025	LIRI-JP	PCAWG	RK136_C01	DO48689	RK136	Primary tumor - solid tissue	30	no treatment		yes	Edmondson	II	TNM by LCSGJ	2
575	SP107018	LIRI-JP	PCAWG	RK122_B01	DO48686	RK122	Normal - blood derived	30	no treatment		no
576	SP107019	LIRI-JP	PCAWG	RK122_C01	DO48686	RK122	Primary tumor - solid tissue	30	no treatment		yes	Edmondson	II	TNM by LCSGJ	3
577	SP107020	LIRI-JP	PCAWG	RK123_B01	DO48687	RK123	Normal - blood derived	30	no treatment		no
578	SP107023	LIRI-JP	PCAWG	RK123_C01	DO48687	RK123	Primary tumor - solid tissue	30	no treatment		yes	Edmondson	II	TNM by LCSGJ	2
579	SP107011	LIRI-JP	PCAWG	RK119_B01	DO48682	RK119	Normal - blood derived	90	other therapy	TACE	no
580	SP107012	LIRI-JP	PCAWG	RK119_C01	DO48682	RK119	Primary tumor - solid tissue	90	other therapy	TACE	yes	Edmondson	II-III	TNM by LCSGJ	3
581	SP192545	LIRI-JP		RK119_L01	DO48682	RK119	Normal - solid tissue	90	other therapy	TACE	no
582	SP107010	LIRI-JP	PCAWG	RK111_C01	DO48681	RK111	Primary tumor - solid tissue	30	no treatment		yes	Edmondson	II	TNM by LCSGJ	2
583	SP107009	LIRI-JP	PCAWG	RK111_L01	DO48681	RK111	Normal - tissue adjacent to primary	30	no treatment		no
584	SP107016	LIRI-JP	PCAWG	RK121_B01	DO48684	RK121	Normal - blood derived	90	other therapy	TACE	no
585	SP107017	LIRI-JP	PCAWG	RK121_C01	DO48684	RK121	Primary tumor - solid tissue	90	other therapy	TACE	yes	Edmondson	I	TNM by LCSGJ	3
586	SP107028	LIRI-JP	PCAWG	RK139_C01	DO48691	RK139	Primary tumor - solid tissue	30	no treatment		yes	Edmondson	II	TNM by LCSGJ	2
587	SP107027	LIRI-JP	PCAWG	RK139_B01	DO48691	RK139	Normal - blood derived	30	no treatment		no
588	SP135214	LIRI-JP	PCAWG	RK010_L01	DO45099	RK010	Normal - solid tissue	30	no treatment		no
589	SP98917	LIRI-JP	PCAWG	RK010_B	DO45099	RK010	Normal - blood derived	30	no treatment		no
590	SP98915	LIRI-JP	PCAWG	RK010_C	DO45099	RK010	Primary tumor - solid tissue	30	no treatment		yes	Edmondson	II	TNM by LCSGJ	3
591	SP98903	LIRI-JP	PCAWG	RK005_B	DO45095	RK005	Normal - blood derived	30	no treatment		no
592	SP98904	LIRI-JP	PCAWG	RK005_C	DO45095	RK005	Primary tumor - solid tissue	30	no treatment		yes	Edmondson	II	TNM by LCSGJ	2
593	SP191761	LIRI-JP		RK005_L01	DO45095	RK005	Normal - solid tissue	30	no treatment		no
594	SP191784	LIRI-JP		RK006_L01	DO45096	RK006	Normal - solid tissue	30	no treatment		no
595	SP98909	LIRI-JP	PCAWG	RK006_C1	DO45096	RK006	Primary tumor - solid tissue	30	no treatment		yes	Edmondson	II	TNM by LCSGJ	2
596	SP98905	LIRI-JP	PCAWG	RK006_B	DO45096	RK006	Normal - blood derived	30	no treatment		no
597	SP98907	LIRI-JP	PCAWG	RK006_C2	DO45096	RK006	Primary tumor - solid tissue	30	no treatment		yes	Edmondson	II	TNM by LCSGJ	2
598	SP98913	LIRI-JP	PCAWG	RK007_C01	DO45097	RK007	Primary tumor - solid tissue	30	no treatment		yes	Edmondson	II-III	TNM by LCSGJ	3
599	SP135212	LIRI-JP	PCAWG	RK007_L01	DO45097	RK007	Normal - solid tissue	30	no treatment		no
600	SP191790	LIRI-JP		RK294_C01	DO45097	RK007	Metastatic tumour - additional metastatic	30	no treatment	surgical resection	yes	Edmondson	II	TNM by LCSGJ	3
601	SP98911	LIRI-JP	PCAWG	RK007_B01	DO45097	RK007	Normal - blood derived	30	no treatment		no
602	SP98895	LIRI-JP	PCAWG	RK001_B01	DO45091	RK001	Normal - blood derived	30	no treatment		no
603	SP98896	LIRI-JP	PCAWG	RK001_C01	DO45091	RK001	Primary tumor - solid tissue	30	no treatment		yes	Edmondson	II	TNM by LCSGJ	2
604	SP135203	LIRI-JP	PCAWG	RK001_L01	DO45091	RK001	Normal - solid tissue	30	no treatment		no
605	SP135206	LIRI-JP	PCAWG	RK002_L01	DO45092	RK002	Normal - solid tissue	30	no treatment		no
606	SP98897	LIRI-JP	PCAWG	RK002_B	DO45092	RK002	Normal - blood derived	30	no treatment		no
607	SP98898	LIRI-JP	PCAWG	RK002_C	DO45092	RK002	Primary tumor - solid tissue	30	no treatment		yes	Edmondson	III	TNM by LCSGJ	4
608	SP135208	LIRI-JP	PCAWG	RK003_L01	DO45093	RK003	Normal - solid tissue	30	no treatment		no
609	SP98899	LIRI-JP	PCAWG	RK003_B	DO45093	RK003	Normal - blood derived	30	no treatment		no
610	SP98900	LIRI-JP	PCAWG	RK003_C	DO45093	RK003	Primary tumor - solid tissue	30	no treatment		yes	Edmondson	II-III	TNM by LCSGJ	2
611	SP98901	LIRI-JP	PCAWG	RK004_B01	DO45094	RK004	Normal - blood derived	90	other therapy	TACE, RFA	no
612	SP98902	LIRI-JP	PCAWG	RK004_C01	DO45094	RK004	Primary tumor - solid tissue	90	other therapy	TACE, RFA	yes	Edmondson	I-II	TNM by LCSGJ	3
613	SP135210	LIRI-JP	PCAWG	RK004_L01	DO45094	RK004	Normal - solid tissue	90	other therapy	TACE, RFA	no
614	SP50184	LIRI-JP	PCAWG	RK172_B01	DO23552	RK172	Normal - blood derived	30	no treatment		no
615	SP50185	LIRI-JP	PCAWG	RK172_C01	DO23552	RK172	Primary tumor - solid tissue	30	no treatment		yes	Edmondson	II	TNM by LCSGJ	1
616	SP192657	LIRI-JP		RK172_L01	DO23552	RK172	Normal - solid tissue	30	no treatment		no
617	SP50182	LIRI-JP	PCAWG	RK169_B01	DO23551	RK169	Normal - blood derived	30	no treatment		no
618	SP50183	LIRI-JP	PCAWG	RK169_C01	DO23551	RK169	Primary tumor - solid tissue	30	no treatment		yes	Edmondson	II-III	TNM by LCSGJ	3
619	SP192652	LIRI-JP		RK169_L01	DO23551	RK169	Normal - solid tissue	30	no treatment		no
620	SP50181	LIRI-JP	PCAWG	RK164_C01	DO23550	RK164	Primary tumor - solid tissue	30	no treatment		yes	Edmondson	I	TNM by LCSGJ	1
621	SP192644	LIRI-JP		RK164_L01	DO23550	RK164	Normal - solid tissue	30	no treatment		no
622	SP50180	LIRI-JP	PCAWG	RK164_B01	DO23550	RK164	Normal - blood derived	30	no treatment		no
623	SP50158	LIRI-JP	PCAWG	RK134_B01	DO23539	RK134	Normal - blood derived	90	other therapy	TACE	no
624	SP50159	LIRI-JP	PCAWG	RK134_C01	DO23539	RK134	Primary tumor - solid tissue	90	other therapy	TACE	yes	Edmondson	II	TNM by LCSGJ	1
625	SP50157	LIRI-JP	PCAWG	RK131_C01	DO23538	RK131	Primary tumor - solid tissue	30	no treatment		yes	Edmondson	I	TNM by LCSGJ	2
626	SP192577	LIRI-JP		RK131_L01	DO23538	RK131	Normal - solid tissue	30	no treatment		no
627	SP50156	LIRI-JP	PCAWG	RK131_B01	DO23538	RK131	Normal - blood derived	30	no treatment		no
628	SP50155	LIRI-JP	PCAWG	RK128_C01	DO23537	RK128	Primary tumor - solid tissue	30	no treatment		yes	Edmondson	III	TNM by LCSGJ	2
629	SP192562	LIRI-JP		RK128_L01	DO23537	RK128	Normal - solid tissue	30	no treatment		no
630	SP50154	LIRI-JP	PCAWG	RK128_B01	DO23537	RK128	Normal - blood derived	30	no treatment		no
631	SP50152	LIRI-JP	PCAWG	RK125_B01	DO23536	RK125	Normal - blood derived	30	no treatment		no
632	SP50153	LIRI-JP	PCAWG	RK125_C01	DO23536	RK125	Primary tumor - solid tissue	30	no treatment		yes	Edmondson	I	TNM by LCSGJ	2
633	SP192556	LIRI-JP		RK125_L01	DO23536	RK125	Normal - solid tissue	30	no treatment		no
634	SP50151	LIRI-JP	PCAWG	RK124_C01	DO23535	RK124	Primary tumor - solid tissue	30	no treatment		yes	Edmondson	I	TNM by LCSGJ	1
635	SP192555	LIRI-JP		RK124_L01	DO23535	RK124	Normal - solid tissue	30	no treatment		no
636	SP50150	LIRI-JP	PCAWG	RK124_B01	DO23535	RK124	Normal - blood derived	30	no treatment		no
637	SP192551	LIRI-JP		RK292_C01	DO23534	RK120	Metastatic tumour - additional metastatic	30	no treatment	surgical resection	yes	Edmondson	II-III	TNM by LCSGJ	4
638	SP50149	LIRI-JP	PCAWG	RK120_C01	DO23534	RK120	Primary tumor - solid tissue	30	no treatment		yes	Edmondson	II-III	TNM by LCSGJ	2
639	SP192548	LIRI-JP		RK120_L01	DO23534	RK120	Normal - solid tissue	30	no treatment		no
640	SP50148	LIRI-JP	PCAWG	RK120_B01	DO23534	RK120	Normal - blood derived	30	no treatment		no
641	SP192549	LIRI-JP		RK291_C01	DO23534	RK120	Metastatic tumour - additional metastatic	30	no treatment	surgical resection	yes	Edmondson	II	TNM by LCSGJ	4
642	SP50146	LIRI-JP	PCAWG	RK118_B01	DO23533	RK118	Normal - blood derived	30	no treatment		no
643	SP50147	LIRI-JP	PCAWG	RK118_C01	DO23533	RK118	Primary tumor - solid tissue	30	no treatment		yes	Edmondson	II-III	TNM by LCSGJ	2
644	SP192543	LIRI-JP		RK118_L01	DO23533	RK118	Normal - solid tissue	30	no treatment		no
645	SP50145	LIRI-JP	PCAWG	RK117_C01	DO23532	RK117	Primary tumor - solid tissue	30	no treatment		yes	Edmondson	I-II	TNM by LCSGJ	1
646	SP192541	LIRI-JP		RK117_L01	DO23532	RK117	Normal - solid tissue	30	no treatment		no
647	SP50144	LIRI-JP	PCAWG	RK117_B01	DO23532	RK117	Normal - blood derived	30	no treatment		no
648	SP192537	LIRI-JP		RK116_L01	DO23531	RK116	Normal - solid tissue	30	no treatment		no
649	SP50142	LIRI-JP	PCAWG	RK116_B01	DO23531	RK116	Normal - blood derived	30	no treatment		no
650	SP50143	LIRI-JP	PCAWG	RK116_C01	DO23531	RK116	Primary tumor - solid tissue	30	no treatment		yes	Edmondson	II	TNM by LCSGJ	3
651	SP50141	LIRI-JP	PCAWG	RK113_C01	DO23530	RK113	Primary tumor - solid tissue	90	other therapy	TACE	yes	Edmondson	II	TNM by LCSGJ	4
652	SP50140	LIRI-JP	PCAWG	RK113_L01	DO23530	RK113	Normal - tissue adjacent to primary	90	other therapy	TACE	no
653	SP50178	LIRI-JP	PCAWG	RK156_B01	DO23549	RK156	Normal - blood derived	90	other therapy	TACE	no
654	SP50179	LIRI-JP	PCAWG	RK156_C01	DO23549	RK156	Primary tumor - solid tissue	90	other therapy	TACE	yes	Edmondson	II	TNM by LCSGJ	3
655	SP50176	LIRI-JP	PCAWG	RK155_B01	DO23548	RK155	Normal - blood derived	90	other therapy	TACE	no
656	SP50177	LIRI-JP	PCAWG	RK155_C01	DO23548	RK155	Primary tumor - solid tissue	90	other therapy	TACE	yes	Edmondson	I	TNM by LCSGJ	1
657	SP192627	LIRI-JP		RK155_L01	DO23548	RK155	Normal - solid tissue	90	other therapy	TACE	no
658	SP50175	LIRI-JP	PCAWG	RK153_C01	DO23547	RK153	Primary tumor - solid tissue	90	other therapy	TACE	yes	Edmondson	II	TNM by LCSGJ	1
659	SP50174	LIRI-JP	PCAWG	RK153_B01	DO23547	RK153	Normal - blood derived	90	other therapy	TACE	no
660	SP50172	LIRI-JP	PCAWG	RK152_B01	DO23546	RK152	Normal - blood derived	90	other therapy	TACE	no
661	SP50173	LIRI-JP	PCAWG	RK152_C01	DO23546	RK152	Primary tumor - solid tissue	90	other therapy	TACE	yes	Edmondson	I-II	TNM by LCSGJ	2
662	SP50170	LIRI-JP	PCAWG	RK151_B01	DO23545	RK151	Normal - blood derived	90	other therapy	TACE	no
663	SP50171	LIRI-JP	PCAWG	RK151_C01	DO23545	RK151	Primary tumor - solid tissue	90	other therapy	TACE	yes	Edmondson	II	TNM by LCSGJ	2
664	SP192619	LIRI-JP		RK151_L01	DO23545	RK151	Normal - solid tissue	90	other therapy	TACE	no
665	SP50168	LIRI-JP	PCAWG	RK150_B01	DO23544	RK150	Normal - blood derived	90	other therapy	TACE	no
666	SP50169	LIRI-JP	PCAWG	RK150_C01	DO23544	RK150	Primary tumor - solid tissue	90	other therapy	TACE	yes	Edmondson	II	TNM by LCSGJ	2
667	SP192605	LIRI-JP		RK145_L01	DO23543	RK145	Normal - solid tissue	90	other therapy	TACE	no
668	SP112051	LIRI-JP	PCAWG	RK281_C01	DO23543	RK145	Primary tumor - solid tissue	30	no treatment		yes	Edmondson	II	TNM by LCSGJ	2
669	SP50166	LIRI-JP	PCAWG	RK145_B01	DO23543	RK145	Normal - blood derived	90	other therapy	TACE	no
670	SP50167	LIRI-JP	PCAWG	RK145_C01	DO23543	RK145	Primary tumor - solid tissue	90	other therapy	TACE	yes	Edmondson	II	TNM by LCSGJ	2
671	SP50164	LIRI-JP	PCAWG	RK143_B01	DO23542	RK143	Normal - blood derived	90	other therapy	TACE	no
672	SP50165	LIRI-JP	PCAWG	RK143_C01	DO23542	RK143	Primary tumor - solid tissue	90	other therapy	TACE	yes	Edmondson	II	TNM by LCSGJ	3
673	SP192603	LIRI-JP		RK143_L01	DO23542	RK143	Normal - solid tissue	90	other therapy	TACE	no
674	SP50162	LIRI-JP	PCAWG	RK140_B01	DO23541	RK140	Normal - blood derived	30	no treatment		no
675	SP50163	LIRI-JP	PCAWG	RK140_C01	DO23541	RK140	Primary tumor - solid tissue	30	no treatment		yes	Edmondson	II	TNM by LCSGJ	2
676	SP192593	LIRI-JP		RK140_L01	DO23541	RK140	Normal - solid tissue	30	no treatment		no
677	SP50161	LIRI-JP	PCAWG	RK135_C01	DO23540	RK135	Primary tumor - solid tissue	90	other therapy	TACE	yes	Edmondson	II	TNM by LCSGJ	1
678	SP50160	LIRI-JP	PCAWG	RK135_B01	DO23540	RK135	Normal - blood derived	90	other therapy	TACE	no
679	SP135272	LIRI-JP	PCAWG	RK075_L01	DO23517	RK075	Normal - solid tissue	30	no treatment		no
680	SP50114	LIRI-JP	PCAWG	RK075_B01	DO23517	RK075	Normal - blood derived	30	no treatment		no
681	SP50115	LIRI-JP	PCAWG	RK075_C01	DO23517	RK075	Primary tumor - solid tissue	30	no treatment		yes	Edmondson	I	TNM by LCSGJ	2
682	SP50112	LIRI-JP	PCAWG	RK074_B01	DO23516	RK074	Normal - blood derived	90	other therapy	TACE	no
683	SP50113	LIRI-JP	PCAWG	RK074_C01	DO23516	RK074	Primary tumor - solid tissue	90	other therapy	TACE	yes	Edmondson	II	TNM by LCSGJ	3
684	SP192442	LIRI-JP		RK074_L01	DO23516	RK074	Normal - solid tissue	90	other therapy	TACE	no
685	SP192417	LIRI-JP		RK060_L01	DO23515	RK060	Normal - solid tissue	30	no treatment		no
686	SP50110	LIRI-JP	PCAWG	RK060_B01	DO23515	RK060	Normal - blood derived	30	no treatment		no
687	SP50111	LIRI-JP	PCAWG	RK060_C01	DO23515	RK060	Primary tumor - solid tissue	30	no treatment		yes	Edmondson	III	TNM by LCSGJ	2
688	SP192411	LIRI-JP		RK057_L01	DO23514	RK057	Normal - solid tissue	90	other therapy	TACE	no
689	SP50108	LIRI-JP	PCAWG	RK057_B01	DO23514	RK057	Normal - blood derived	90	other therapy	TACE	no
690	SP50109	LIRI-JP	PCAWG	RK057_C01	DO23514	RK057	Primary tumor - solid tissue	90	other therapy	TACE	yes	Edmondson	II	TNM by LCSGJ	2
691	SP192405	LIRI-JP		RK053_L01	DO23513	RK053	Normal - solid tissue	30	no treatment		no
692	SP50106	LIRI-JP	PCAWG	RK053_B01	DO23513	RK053	Normal - blood derived	30	no treatment		no
693	SP50107	LIRI-JP	PCAWG	RK053_C01	DO23513	RK053	Primary tumor - solid tissue	30	no treatment		yes	Edmondson	II	TNM by LCSGJ	3
694	SP50105	LIRI-JP	PCAWG	RK043_C01	DO23512	RK043	Primary tumor - solid tissue	30	no treatment		yes	Edmondson	II	TNM by LCSGJ	1
695	SP192390	LIRI-JP		RK043_L01	DO23512	RK043	Normal - solid tissue	30	no treatment		no
696	SP50104	LIRI-JP	PCAWG	RK043_B01	DO23512	RK043	Normal - blood derived	30	no treatment		no
697	SP50102	LIRI-JP	PCAWG	RK040_B01	DO23511	RK040	Normal - blood derived	90	other therapy	TACE	no
698	SP50103	LIRI-JP	PCAWG	RK040_C01	DO23511	RK040	Primary tumor - solid tissue	90	other therapy	TACE	yes	Edmondson	III	TNM by LCSGJ	3
699	SP192263	LIRI-JP		RK040_L01	DO23511	RK040	Normal - solid tissue	90	other therapy	TACE	no
700	SP50100	LIRI-JP	PCAWG	RK038_B01	DO23510	RK038	Normal - blood derived	90	other therapy	TACE	no
701	SP50101	LIRI-JP	PCAWG	RK038_C01	DO23510	RK038	Primary tumor - solid tissue	90	other therapy	TACE	yes	Edmondson	II-III	TNM by LCSGJ	2
702	SP191982	LIRI-JP		RK038_L01	DO23510	RK038	Normal - solid tissue	90	other therapy	TACE	no
703	SP50118	LIRI-JP	PCAWG	RK085_B01	DO23519	RK085	Normal - blood derived	90	other therapy	TACE	no
704	SP50119	LIRI-JP	PCAWG	RK085_C01	DO23519	RK085	Primary tumor - solid tissue	90	other therapy	TACE	yes	Edmondson	III	TNM by LCSGJ	3
705	SP192464	LIRI-JP		RK085_L01	DO23519	RK085	Normal - solid tissue	90	other therapy	TACE	no
706	SP50117	LIRI-JP	PCAWG	RK076_C01	DO23518	RK076	Primary tumor - solid tissue	30	no treatment		yes	Edmondson	II	TNM by LCSGJ	2
707	SP192445	LIRI-JP		RK076_L01	DO23518	RK076	Normal - solid tissue	30	no treatment		no
708	SP50116	LIRI-JP	PCAWG	RK076_B01	DO23518	RK076	Normal - blood derived	30	no treatment		no
709	SP192511	LIRI-JP		RK105_L01	DO23528	RK105	Normal - solid tissue	30	no treatment		no
710	SP50136	LIRI-JP	PCAWG	RK105_B01	DO23528	RK105	Normal - blood derived	30	no treatment		no
711	SP50137	LIRI-JP	PCAWG	RK105_C01	DO23528	RK105	Primary tumor - solid tissue	30	no treatment		yes	Edmondson	II	TNM by LCSGJ	1
712	SP50134	LIRI-JP	PCAWG	RK104_B01	DO23527	RK104	Normal - blood derived	30	no treatment		no
713	SP50135	LIRI-JP	PCAWG	RK104_C01	DO23527	RK104	Primary tumor - solid tissue	30	no treatment		yes	Edmondson	II	TNM by LCSGJ	1
714	SP192507	LIRI-JP		RK104_L01	DO23527	RK104	Normal - solid tissue	30	no treatment		no
715	SP50133	LIRI-JP	PCAWG	RK102_C01	DO23526	RK102	Primary tumor - solid tissue	30	no treatment		yes	Edmondson	II-III	TNM by LCSGJ	3
716	SP192498	LIRI-JP		RK102_L01	DO23526	RK102	Normal - solid tissue	30	no treatment		no
717	SP50132	LIRI-JP	PCAWG	RK102_B01	DO23526	RK102	Normal - blood derived	30	no treatment		no
718	SP192495	LIRI-JP		RK101_L01	DO23525	RK101	Normal - solid tissue	30	no treatment		no
719	SP50130	LIRI-JP	PCAWG	RK101_B01	DO23525	RK101	Normal - blood derived	30	no treatment		no
720	SP50131	LIRI-JP	PCAWG	RK101_C01	DO23525	RK101	Primary tumor - solid tissue	30	no treatment		yes	Edmondson	II-III	TNM by LCSGJ	4
721	SP50128	LIRI-JP	PCAWG	RK095_B01	DO23524	RK095	Normal - blood derived	90	other therapy	TACE	no
722	SP50129	LIRI-JP	PCAWG	RK095_C01	DO23524	RK095	Primary tumor - solid tissue	90	other therapy	TACE	yes	Edmondson	II	TNM by LCSGJ	2
723	SP192480	LIRI-JP		RK095_L01	DO23524	RK095	Normal - solid tissue	90	other therapy	TACE	no
724	SP192477	LIRI-JP		RK093_L01	DO23523	RK093	Normal - solid tissue	90	other therapy	TACE	no
725	SP50126	LIRI-JP	PCAWG	RK093_B01	DO23523	RK093	Normal - blood derived	90	other therapy	TACE	no
726	SP50127	LIRI-JP	PCAWG	RK093_C01	DO23523	RK093	Primary tumor - solid tissue	90	other therapy	TACE	yes	Edmondson	II	TNM by LCSGJ	3
727	SP50125	LIRI-JP	PCAWG	RK090_C01	DO23522	RK090	Primary tumor - solid tissue	90	other therapy	TACE	yes	Edmondson	II	TNM by LCSGJ	1
728	SP50124	LIRI-JP	PCAWG	RK090_B01	DO23522	RK090	Normal - blood derived	90	other therapy	TACE	no
729	SP50122	LIRI-JP	PCAWG	RK088_B01	DO23521	RK088	Normal - blood derived	90	other therapy	TACE	no
730	SP50123	LIRI-JP	PCAWG	RK088_C01	DO23521	RK088	Primary tumor - solid tissue	90	other therapy	TACE	yes	Edmondson	II	TNM by LCSGJ	3
731	SP50121	LIRI-JP	PCAWG	RK087_C01	DO23520	RK087	Primary tumor - solid tissue	90	other therapy	TACE	yes	Edmondson	II	TNM by LCSGJ	4
732	SP50120	LIRI-JP	PCAWG	RK087_B01	DO23520	RK087	Normal - blood derived	90	other therapy	TACE	no
733	SP50138	LIRI-JP	PCAWG	RK110_B01	DO23529	RK110	Normal - blood derived	30	no treatment		no
734	SP50139	LIRI-JP	PCAWG	RK110_C01	DO23529	RK110	Primary tumor - solid tissue	30	no treatment		yes	Edmondson	II	TNM by LCSGJ	4
735	SP192523	LIRI-JP		RK110_L01	DO23529	RK110	Normal - solid tissue	30	no treatment		no
736	SP50098	LIRI-JP	PCAWG	RK030_B01	DO23509	RK030	Normal - blood derived	90	other therapy	TACE	no
737	SP50099	LIRI-JP	PCAWG	RK030_C01	DO23509	RK030	Primary tumor - solid tissue	90	other therapy	TACE	yes	Edmondson	II	TNM by LCSGJ	3
738	SP191925	LIRI-JP		RK030_L01	DO23509	RK030	Normal - solid tissue	90	other therapy	TACE	no
739	SP191914	LIRI-JP		RK028_L01	DO23508	RK028	Normal - solid tissue	90	other therapy	TACE	no
740	SP50096	LIRI-JP	PCAWG	RK028_B01	DO23508	RK028	Normal - blood derived	90	other therapy	TACE	no
741	SP50097	LIRI-JP	PCAWG	RK028_C01	DO23508	RK028	Primary tumor - solid tissue	90	other therapy	TACE	yes	Edmondson	II	TNM by LCSGJ	2
Abrreviations: ICGC, International Cancer Genome Consortium; PCAWG, pan-cancer analysis of whole genomes; TACE, transcatheter arterial chemoembolization; PEIT, percutuneors ethanol injectiontherapy; RFA, radio frequency ablation; LCSGJ, Liver Cancer Study Group of Japan.
