# Supplementary material for: Prognostic value of the S100 calcium-binding protein family members in hepatocellular carcinoma
Source: Biosci Rep. 2023 Jul 6;43(7):BSR20222523. doi: 10.1042/BSR20222523 (PMC10326192; doi:10.1042/BSR20222523)
Supplement: Supplementary Tables S1-S4 [file BSR-2022-2523_supp.zip › BSR-2022-2523_suppS3.xlsx]

## Sheet: Analysis_data
Table S3. Risk score of patients in TCGA-LIHC
Patient ID	Groups	Risk Score	Survival time (Year)	Survival status(0=alive; 1=dead)	S100A1	S100A4	S100A9	S100A10	S100A11	S100A12	S100A14	S100A16
TCGA-ED-A7PZ	Low_risk	0.85631	0.0164384	0	3.46341	5.37058	3.04883	7.5091	6.29327	0.353097	7.75866	7.72383
TCGA-DD-AAEH	Low_risk	1.32492	2.14795	0	0.30906	6.53018	3.23579	5.42877	6.67394	0.697596	0.130272	4.91893
TCGA-2Y-A9GU	Low_risk	1.3698	5.31233	0	0.811224	3.87087	2.11287	5.12226	5.40262	0	4.39199	5.16648
TCGA-RC-A7S9	Low_risk	1.45379	1.75342	0	3.05993	4.45115	3.08548	7.52606	6.97538	0.362217	4.44217	8.24521
TCGA-DD-A39W	Low_risk	1.50455	2.26575	1	2.4855	3.98737	4.01594	7.50498	5.21222	1.07409	3.00784	7.25921
TCGA-DD-A3A2	Low_risk	1.67629	5.83836	1	0.0708015	2.83285	2.8978	3.50568	5.10517	0.478195	2.14822	5.51929
TCGA-G3-A3CI	Low_risk	1.68688	0.493151	0	0.144177	4.71049	6.35788	5.50811	6.23007	3.82039	1.76964	6.02935
TCGA-5C-A9VG	Low_risk	1.75432	0.89863	0	1.14503	5.24678	4.01279	5.83772	7.11586	0.7554	6.81155	8.22764
TCGA-DD-AAEB	Low_risk	1.79948	1.30959	0	0.773574	5.15486	2.36368	7.97635	6.49745	1.11537	1.68486	6.64068
TCGA-DD-A1EB	Low_risk	1.83785	5.52603	0	0.496104	3.06557	3.77005	4.12544	5.54631	0.290306	3.3183	5.65958
TCGA-DD-A73C	Low_risk	1.87345	1.92055	0	0.474358	4.16974	3.33648	5.27306	6.25695	0.173767	3.63519	5.89234
TCGA-DD-A118	Low_risk	1.87936	9.41644	0	0.0550568	3.88742	2.41224	5.48249	6.19527	0.1125	1.93836	4.73146
TCGA-QA-A7B7	Low_risk	1.88364	0.257534	0	0.343351	4.97081	3.00448	5.0905	6.12046	0	2.2811	7.46233
TCGA-DD-AACE	Low_risk	1.89148	5.98356	0	0.212009	3.29418	2.45925	5.54832	5.61856	0.455123	0.600745	5.10642
TCGA-ED-A8O5	Low_risk	1.90227	1.11233	0	0.313478	4.53496	2.77064	6.66524	5.72162	0.159112	4.78534	5.66521
TCGA-DD-AADW	Low_risk	1.90553	1.60822	0	1.08604	5.57588	2.77476	7.29403	7.20416	0.152378	7.93228	8.48814
TCGA-2Y-A9GT	Low_risk	1.93523	4.44932	1	0.977317	5.92072	3.27932	7.5238	6.96499	0	3.1772	6.59789
TCGA-DD-AACD	Low_risk	1.93688	1.04384	1	0.0792928	5.23107	4.35906	7.33585	6.79907	1.97885	0.123534	4.35233
TCGA-NI-A4U2	Low_risk	1.94952	4.90685	1	0.267116	3.6935	3.59739	4.97663	6.00903	0.607105	3.0914	6.0517
TCGA-CC-A9FV	Low_risk	1.94969	0	0	0.449324	9.03601	5.60228	7.3564	8.84714	0.892197	2.70642	7.00001
TCGA-DD-A3A6	Low_risk	1.95177	8.92603	1	0.134352	7.71593	3.19689	6.45406	9.65719	0.492007	1.49242	7.14409
TCGA-G3-AAV0	Low_risk	1.97243	1.30411	0	0.212258	4.38741	2.12201	6.30191	6.13147	0.319155	5.51303	7.51033
TCGA-ED-A66Y	Low_risk	1.98883	0.810959	1	0.0968016	2.95315	1.93142	4.23305	6.6117	0	2.12072	6.40242
TCGA-G3-A3CG	Low_risk	1.99224	1.84384	0	0.194717	4.58448	5.09248	5.31998	6.29023	1.23536	1.78981	5.46487
TCGA-DD-AADY	Low_risk	2.019	1.52055	0	0.1956	3.56214	1.63752	5.79016	5.68169	0	1.02396	6.76783
TCGA-DD-AAD1	Low_risk	2.0421	1.54521	0	0.499068	6.72927	3.96059	8.17725	7.92451	0.755742	5.82685	6.32747
TCGA-LG-A9QD	Low_risk	2.04487	1.00274	0	0.49917	4.50508	2.69276	6.96685	6.06397	0.453122	2.64503	6.95311
TCGA-DD-AACB	Low_risk	2.04966	6.36712	0	1.96014	6.85869	6.042	8.76758	7.85729	0.656634	2.44663	6.19497
TCGA-3K-AAZ8	Low_risk	2.05175	1.08493	0	0.270947	5.57701	3.89749	8.46757	5.48382	0.864969	0.0629506	4.49674
TCGA-DD-AADS	Low_risk	2.06865	1.29863	0	0.187008	7.08789	3.25864	8.06782	6.85088	0.579084	2.11433	7.52619
TCGA-MI-A75H	Low_risk	2.07102	2.04658	0	0.71949	5.61377	2.86531	8.6264	6.9866	0.334111	0.759497	5.27194
TCGA-2Y-A9H3	Low_risk	2.11524	4.15342	0	0.0628125	7.28353	4.57324	7.64397	7.39496	0.353662	3.46922	5.50435
TCGA-DD-AACY	Low_risk	2.12071	3.9726	0	0.326307	4.28684	2.27316	6.96832	5.66073	0.42191	3.60154	7.90292
TCGA-DD-A1ED	Low_risk	2.12545	6.30411	0	0.481816	5.30308	5.73546	7.24875	6.48458	2.15963	2.03728	6.462
TCGA-DD-AAE9	Low_risk	2.12652	1.97808	0	0.458172	4.40951	1.926	8.36962	7.07138	0	0.601506	3.72313
TCGA-DD-AADG	Low_risk	2.12953	3.13699	0	0.702569	3.61226	2.07721	7.75686	7.39043	0.299362	0.336512	4.11567
TCGA-EP-A26S	Low_risk	2.13598	1.66575	0	0.623305	4.16764	3.22712	6.40167	6.01276	0.219958	0.728399	6.68443
TCGA-DD-AACO	Low_risk	2.15277	5.13973	0	0.339935	7.19203	3.80278	9.86706	7.26524	1.76443	5.83724	7.925
TCGA-2Y-A9HB	Low_risk	2.15878	0.712329	0	0.321235	5.73809	3.36808	7.09294	7.0314	0.152248	1.45043	6.36934
TCGA-DD-A11C	Low_risk	2.16239	1.8137	0	0.302641	5.70379	4.07169	6.46535	6.59542	0.125783	3.12423	6.89115
TCGA-DD-AAVQ	Low_risk	2.165	7.47397	0	0.679784	7.46555	4.13769	8.62529	8.26636	0.49211	8.77509	8.12057
TCGA-XR-A8TE	Low_risk	2.19819	2.53425	0	0.826193	3.23749	3.78819	7.39888	5.86191	1.79905	3.55546	7.67853
TCGA-G3-A6UC	Low_risk	2.20495	1.83836	0	0.657731	2.97188	3.25591	7.76279	5.0756	0.444561	0.185359	4.01127
TCGA-ED-A5KG	Low_risk	2.20827	2.33973	0	0.362778	8.20049	5.25747	8.22784	9.32791	1.20113	7.68927	7.72202
TCGA-CC-A9FS	Low_risk	2.21577	0.578082	0	0.259664	4.14419	2.16195	8.67578	5.9376	0.269392	0.159629	4.04025
TCGA-CC-A123	Low_risk	2.22555	0.6	0	0.0531113	6.67232	4.04991	8.05272	6.65623	0.303576	2.18853	5.85552
TCGA-CC-A7IH	Low_risk	2.23689	1	0	1.11863	3.18487	2.36712	7.93729	5.95465	0.393526	1.84036	6.94996
TCGA-BC-A8YO	Low_risk	2.23795	1.53973	0	2.1791	5.6534	4.6011	9.59771	8.05134	0.93191	5.93396	8.5732
TCGA-DD-A73A	Low_risk	2.24176	1.99452	0	0.373286	5.63294	3.95162	7.72624	6.79486	0.896156	4.01645	7.41251
TCGA-DD-A1EF	Low_risk	2.24947	1.07945	1	0.179256	5.13859	3.54492	7.28466	6.72623	0	4.04125	5.40697
TCGA-G3-AAV6	Low_risk	2.24959	0.178082	1	1.35834	5.56674	4.63088	9.54718	6.6042	1.06984	7.63001	7.85308
TCGA-DD-AAD0	Low_risk	2.25273	0.375342	0	1.76935	4.88761	4.14502	9.41093	5.73232	0.83058	2.57937	8.37956
TCGA-G3-A5SL	Low_risk	2.25493	1.70137	0	0.494569	4.02793	3.66021	7.4534	6.17432	0.135141	0.417704	3.96819
TCGA-DD-AAE1	Low_risk	2.25586	1.51233	0	0.275484	4.81275	1.31232	8.84134	6.85705	0.196607	7.06382	7.39395
TCGA-DD-AAEA	Low_risk	2.25643	1.57534	0	0.133169	5.27002	2.29895	8.80925	7.13779	0.488309	2.07478	5.32375
TCGA-2Y-A9H7	Low_risk	2.26137	3.2	0	0.370164	5.88112	3.39569	9.2231	5.89842	1.04124	5.53277	8.05416
TCGA-G3-A5SK	Low_risk	2.26151	2.03836	0	0.394185	3.96285	4.13879	5.81734	6.1526	0.576087	2.47677	7.01045
TCGA-DD-AAVR	Low_risk	2.2621	6.88493	0	0.168385	6.3538	6.47443	6.58507	7.95223	2.18145	4.03952	7.40407
TCGA-UB-AA0V	Low_risk	2.26564	0.860274	0	0.301119	5.15738	3.7741	6.83421	7.04155	0.215492	5.14507	6.78794
TCGA-DD-A39Z	Low_risk	2.26676	1.64658	1	0.0911243	4.38226	2.1539	7.07142	5.22705	0	2.28407	7.81708
TCGA-BC-A10X	Low_risk	2.26679	2.10959	1	0.165687	4.48518	5.48651	6.83341	6.8786	2.60144	3.4268	7.02493
TCGA-BC-A10R	Low_risk	2.28513	0.843836	1	0.173127	3.77174	3.95367	5.69079	6.69757	0.779722	3.88694	6.79567
TCGA-DD-AAE4	Low_risk	2.28673	1.66575	0	0.124593	7.33068	3.65145	8.06289	7.55514	0.190172	2.47189	7.49428
TCGA-DD-A73G	Low_risk	2.29108	9.52877	0	0.0714881	5.59628	5.01451	5.48155	7.11853	0.612305	4.54396	7.8795
TCGA-DD-AAVY	Low_risk	2.29401	5.39726	0	0.816395	2.40452	4.43933	7.25951	4.8368	0.930245	0.228973	4.3617
TCGA-DD-AAE2	Low_risk	2.30516	1.74795	0	0.153805	4.76291	4.22322	6.73117	6.57128	1.00295	1.84523	6.72963
TCGA-BD-A3EP	Low_risk	2.30831	1.12055	0	0.290896	6.32258	3.63039	7.19967	8.22454	0.172359	2.49216	7.09105
TCGA-DD-A4ND	Low_risk	2.31005	7.52329	0	0.488309	5.93065	5.99637	8.36774	8.09645	2.43405	5.53162	6.60909
TCGA-LG-A9QC	Low_risk	2.31298	1.16438	0	0.980683	3.91976	3.51215	8.04557	6.41668	0.490981	2.40912	6.20231
TCGA-ZP-A9D0	Low_risk	2.32131	2.98904	0	0.807849	3.04827	3.8964	6.29207	5.03564	0	3.98016	7.06281
TCGA-KR-A7K2	Low_risk	2.32826	2.27123	0	0.529671	6.13291	2.48163	9.35405	6.87951	0.324235	3.25775	7.96624
TCGA-DD-AADI	Low_risk	2.33163	2.9726	0	0.130536	7.92691	4.66704	8.51575	8.18187	0.798507	8.55574	8.52586
TCGA-2Y-A9H6	Low_risk	2.33294	0.978082	0	0.564622	6.34961	6.03778	6.45763	7.2799	0.321235	4.45187	7.11729
TCGA-DD-AADB	Low_risk	2.33382	3.40274	0	0.109561	6.06154	4.95647	6.18425	7.75922	0.453965	3.07791	6.82304
TCGA-BD-A2L6	Low_risk	2.3442	3.73425	0	0.103263	5.69455	4.0156	8.04604	6.4195	1.16118	4.22923	7.84676
TCGA-DD-AAEI	Low_risk	2.34946	4.19452	0	0.0988238	5.60481	2.30431	8.2359	7.10299	0	4.15318	7.09823
TCGA-MI-A75E	Low_risk	2.35671	1.38904	0	0.388245	5.95508	5.28558	7.88081	7.7302	1.60222	4.50157	7.14984
TCGA-DD-AAVU	Low_risk	2.36008	6.03288	0	0.188654	4.57421	2.9938	9.05934	5.61985	0.321235	0.463518	4.28446
TCGA-DD-AADA	Low_risk	2.36899	3.37808	0	0.138159	5.2993	4.95196	5.62697	6.9856	0	5.71512	7.12668
TCGA-DD-AAD6	Low_risk	2.37244	1.8411	0	0.0764223	3.87606	2.00777	7.52466	6.12099	0.226509	1.1961	6.48154
TCGA-CC-A7IE	Low_risk	2.3779	0.594521	1	0.514905	6.09011	5.20053	6.43482	8.69741	0	3.92168	6.0193
TCGA-DD-AADJ	Low_risk	2.37833	2.92055	0	0.228849	5.30258	3.45946	8.12999	6.55975	0.941557	5.03898	8.2135
TCGA-DD-A4NS	Low_risk	2.37848	6.72877	1	0.605874	6.84614	5.89185	8.37094	8.94925	2.00346	4.24089	7.46428
TCGA-2Y-A9H9	Low_risk	2.38336	1.90959	0	1.16279	4.58091	3.95872	8.67009	6.21557	0.851279	2.58523	7.94059
TCGA-RC-A7SK	Low_risk	2.38798	1.29315	0	0.855352	3.76616	1.35389	9.06995	5.75658	0	6.07596	8.61094
TCGA-DD-AACW	Low_risk	2.38919	3.90137	0	0.407842	5.31187	2.91945	8.71436	6.84808	0.18409	6.43183	7.22881
TCGA-RG-A7D4	Low_risk	2.38994	3.00822	0	0.518132	6.50707	4.85999	8.14475	7.26797	0	2.94681	5.88188
TCGA-UB-A7MB	Low_risk	2.39637	1.64658	0	1.49267	3.40802	3.93311	8.99493	5.93055	1.23217	6.83859	8.49677
TCGA-DD-AAC9	Low_risk	2.40876	0.950685	0	0.180784	6.64651	4.97503	7.71236	7.52242	0.965692	4.28909	7.84612
TCGA-DD-A73D	Low_risk	2.40882	1.89863	0	0.413594	2.51901	2.98814	8.2209	4.54348	0.697952	0.43776	4.9256
TCGA-KR-A7K8	Low_risk	2.40896	2.48219	0	0.279531	6.55097	4.4907	7.52654	8.61518	0.31371	0.244278	5.68406
TCGA-DD-A4NI	Low_risk	2.41483	2.23562	0	0.562181	4.42778	3.90597	7.8368	6.38847	0.701948	3.27612	6.97461
TCGA-DD-AAE7	Low_risk	2.41747	1.76438	0	0.310224	4.94364	3.83992	7.4637	6.6656	0.643394	3.11839	7.42745
TCGA-CC-A7IF	Low_risk	2.41933	1.77808	1	0.392537	3.89437	1.69247	8.37454	5.97821	0	4.723	7.57117
TCGA-DD-AACP	Low_risk	2.42011	1.13699	0	0.336969	8.43709	3.7572	9.76221	8.40715	0.200881	1.85224	7.42824
TCGA-DD-AADO	Low_risk	2.42421	1.2411	0	0.173895	7.36205	5.27917	8.39681	7.03645	0.652234	6.21922	7.88244
TCGA-MI-A75I	Low_risk	2.42656	1.72603	0	0.280244	5.72647	5.88347	6.16348	6.62428	0.449218	5.63126	7.74796
TCGA-DD-A11A	Low_risk	2.42972	0.216438	0	0.158596	3.53992	5.05342	6.68596	5.36501	1.84479	3.82696	7.6416
TCGA-DD-A4NF	Low_risk	2.43521	2.58082	0	0.653243	2.92663	2.93776	7.49966	5.55417	0.308594	0.397365	6.21419
TCGA-BC-A10Z	Low_risk	2.43752	0.0931507	1	0.341986	2.2042	3.14053	6.93324	4.72835	0.692249	1.66526	6.3508
TCGA-K7-A5RG	Low_risk	2.44714	1.42192	0	0.234501	6.34246	4.26274	7.93503	8.01056	0.15082	4.79251	6.44455
TCGA-DD-AADQ	Low_risk	2.44775	1.19452	0	0.0992279	5.23404	5.71557	6.54547	6.22238	0	1.23309	4.40495
TCGA-ZS-A9CF	Low_risk	2.44962	6.60822	0	0.348119	4.56379	4.01349	8.41735	6.09393	0.889318	5.83024	6.88434
TCGA-DD-AADD	Low_risk	2.44993	3.3726	0	0.7433	3.92146	3.02294	9.39574	6.07534	0.699374	1.2759	5.66304
TCGA-DD-AAEE	Low_risk	2.45018	2.21918	0	0.310573	4.08779	1.60046	8.4972	6.41259	0.137635	1.91606	7.09911
TCGA-2Y-A9H1	Low_risk	2.45527	3.36712	1	0.196355	6.48239	5.31785	8.56053	6.21974	0.934328	4.19772	7.19663
TCGA-MR-A8JO	Low_risk	2.46238	0.90411	0	0.418028	6.97035	5.77918	6.9893	8.60781	0.336283	3.17135	6.83057
TCGA-DD-A4NB	Low_risk	2.46512	2.70959	0	0.129349	5.54051	3.93397	7.03243	7.85493	0.554638	0.658646	6.9546
TCGA-BC-A112	Low_risk	2.46665	0.419178	1	1.92911	6.25318	5.35683	9.19459	9.74438	0.743989	10.1575	8.97627
TCGA-ED-A97K	Low_risk	2.47287	0.0164384	0	0.730749	10.494	6.51845	9.78922	11.0161	0.9489	7.82492	8.58661
TCGA-BC-A110	Low_risk	2.49392	5.79726	1	0	6.12385	7.71946	8.36503	7.99706	4.23487	4.55341	7.70254
TCGA-WX-AA46	Low_risk	2.49448	2.07123	0	0.260507	3.83076	5.64341	7.58337	6.27068	2.37973	2.15189	6.37727
TCGA-GJ-A9DB	Low_risk	2.49741	0.183562	1	0.892585	6.66014	5.05893	8.85455	8.49901	0.801738	5.41682	7.88992
TCGA-NI-A8LF	Low_risk	2.49908	2.18904	0	0.505586	3.81388	2.44316	7.98258	6.56775	0.218967	1.68226	7.04779
TCGA-DD-A113	Low_risk	2.50211	6.64384	0	1.48058	5.3948	5.04419	9.3217	7.44348	0.706199	6.02779	7.79031
TCGA-FV-A496	Low_risk	2.5059	0.0273973	0	0.348686	2.80221	3.79972	6.07569	4.906	0	3.09038	7.07691
TCGA-BC-A10Y	Low_risk	2.50599	1.94795	1	1.01543	4.86062	4.67911	8.22127	6.27256	0.393855	3.26643	7.63437
TCGA-DD-AAVW	Low_risk	2.50967	6.34795	0	0.422879	6.24328	3.68769	9.17268	7.9348	0.19131	8.73173	7.38593
TCGA-DD-A1EI	Low_risk	2.5133	0.50137	0	0.143785	6.32561	4.37221	8.07079	7.78149	0.805788	4.04002	7.77306
TCGA-BC-A10T	Low_risk	2.51478	2.29315	1	0.153157	4.93986	3.71956	7.40274	7.04321	0.552377	2.85987	7.38526
TCGA-G3-A7M5	Low_risk	2.51536	1.22466	0	0.117961	4.04367	4.79893	8.3694	4.98962	1.82924	7.72252	7.99577
TCGA-XR-A8TC	Low_risk	2.51722	3.66849	0	0.76103	3.07332	3.41981	8.1168	5.83001	0.415651	9.16628	7.57864
TCGA-DD-AAD5	Low_risk	2.5196	3.68493	0	3.38446	7.0147	10.5238	10.1919	8.08186	2.43952	3.7265	9.25895
TCGA-2Y-A9H2	Low_risk	2.51989	4.74247	0	1.02737	6.46131	5.80762	7.30892	9.69991	0.172744	7.83338	7.4096
TCGA-BC-A216	Low_risk	2.52232	3.70137	0	0.436801	5.19179	5.78925	6.83574	7.78634	1.44821	4.82746	7.89217
TCGA-DD-AADR	Low_risk	2.52344	5.55616	0	0.0542233	5.28547	2.01285	9.25834	6.33758	0	3.21867	7.19597
TCGA-EP-A12J	Low_risk	2.52683	1.56164	0	0.439995	3.57548	4.11942	8.85906	5.36325	0.876095	0.212383	4.48526
TCGA-DD-AAVP	Low_risk	2.53129	7.53973	0	1.85451	4.40585	5.11689	8.70104	8.91874	1.8134	3.49402	8.70403
TCGA-UB-A7MC	Low_risk	2.53525	1.36986	0	1.30129	2.96196	3.3838	8.52713	5.836	0.817541	1.77619	8.01978
TCGA-DD-AAVX	Low_risk	2.53727	4.70685	0	0.202512	4.85317	4.22449	8.46571	6.19927	0.248899	0.0996319	4.44141
TCGA-CC-A7IL	Low_risk	2.53764	0.761644	1	0.567253	3.08245	2.40324	8.81772	4.77892	0.109962	3.61101	6.87748
TCGA-RC-A6M4	Low_risk	2.54502	0.060274	0	0.280362	2.36958	1.9536	7.36875	5.0199	0	1.43109	6.86784
TCGA-DD-A73F	Low_risk	2.54891	2.9726	0	0.249142	6.42483	4.3691	7.88014	7.45795	0	3.29029	7.38822
TCGA-G3-AAV2	Low_risk	2.54922	1.01918	0	0.928806	4.09896	4.02253	7.41597	7.25977	0.566084	1.09802	7.63494
TCGA-2Y-A9GV	Low_risk	2.5497	6.93699	1	0.342327	5.44439	5.8632	7.10797	6.96464	0.739157	4.0668	6.82268
TCGA-DD-AADU	Low_risk	2.55299	1.51781	0	0.0467006	3.62922	3.31531	7.33464	5.9093	0.387473	2.24635	6.3131
TCGA-DD-AACN	Low_risk	2.55586	3.56712	0	0.622649	4.97895	3.95791	8.83856	7.09225	0.567156	4.56945	6.92241
TCGA-G3-AAV3	Low_risk	2.55602	1.12877	0	0.567448	6.15078	5.71301	7.34368	7.40496	0.300534	0.910426	6.77682
TCGA-DD-A1EA	Low_risk	2.55751	6.61644	0	0.394185	4.85981	4.59358	7.79063	6.01827	0	2.32025	5.97476
TCGA-ZS-A9CD	Low_risk	2.55791	3.79726	1	0.396927	5.62298	6.7587	8.12805	7.17997	2.45536	4.04694	7.63363
TCGA-DD-AACC	Low_risk	2.56031	4.61644	1	0.120617	6.99446	6.26604	8.24927	8.30644	1.8967	3.95731	7.57822
TCGA-FV-A23B	Low_risk	2.56106	5.07397	1	0.199248	5.1299	3.3999	7.9353	6.40852	0.353436	1.68441	7.9456
TCGA-WQ-A9G7	Low_risk	2.56394	0.0821918	0	0.309176	5.43423	3.57456	6.6964	10.6948	0.859493	8.0975	8.80041
TCGA-2Y-A9H4	Low_risk	2.56394	3.97808	0	0.436588	4.73059	2.96488	8.63201	6.45514	0.211261	5.8777	8.15777
TCGA-DD-AAW1	Low_risk	2.5657	5.44932	0	0.336055	3.17538	3.36122	7.83768	5.46245	0.38659	1.4183	5.889
TCGA-UB-A7MF	Low_risk	2.56689	0.586301	1	0.635615	6.37241	4.71357	9.72188	7.52253	0.247198	1.25369	5.00816
TCGA-G3-A3CH	Low_risk	2.57256	2.13699	0	0.29725	4.98974	2.99617	8.44114	7.04298	0.15043	4.99155	7.56755
TCGA-DD-AADL	Low_risk	2.57282	1.74247	0	0.276913	4.3015	3.31509	8.61328	5.99156	0.858856	3.70186	7.67786
TCGA-2Y-A9H5	Low_risk	2.57401	1.52055	1	0.524164	5.48231	3.46462	9.44605	7.54498	0.476122	9.14966	7.88007
TCGA-DD-A11B	Low_risk	2.57709	0.0383562	1	0.34153	3.55428	2.7711	8.26817	5.26929	0	3.74396	6.92263
TCGA-EP-A2KA	Low_risk	2.57898	1.71781	1	0.269632	6.55427	5.58776	8.38169	8.17418	1.69906	5.3238	8.39271
TCGA-T1-A6J8	Low_risk	2.57953	0.0630137	0	0.138683	4.61126	4.3375	7.31856	6.13988	0.880411	3.89262	8.22957
TCGA-DD-A4NJ	Low_risk	2.59354	2.54247	0	1.01956	6.34167	6.02615	8.69092	7.94374	0.849839	6.46676	8.06365
TCGA-G3-A7M8	Low_risk	2.59981	1.17808	0	0.196229	3.55886	3.59009	6.87018	6.55747	0.38228	1.92752	6.67016
TCGA-DD-AACA	Low_risk	2.6036	6.30411	0	0.959028	3.51363	3.15929	8.85688	5.90948	0.144438	1.40054	6.66502
TCGA-MR-A520	Low_risk	2.60502	0.627397	0	0.0716254	3.59458	5.14342	6.05743	5.70226	0.613249	2.8949	6.63671
TCGA-5R-AA1D	Low_risk	2.60717	1.23014	0	0.134484	5.57522	5.37093	7.80886	8.4028	1.6951	3.445	6.95193
TCGA-DD-A3A5	Low_risk	2.60763	8.56164	1	0.252779	4.67852	2.1663	9.66483	6.44372	0.340163	6.07369	7.74974
TCGA-FV-A4ZQ	Low_risk	2.61444	0.0328767	0	0.385265	6.47733	5.86528	8.15307	7.52282	0.594453	2.25592	6.43139
TCGA-ED-A4XI	Low_risk	2.61475	2.24384	0	0.377957	5.43317	6.06109	6.71589	7.21642	0.286999	5.3369	6.85028
TCGA-G3-A25V	Low_risk	2.62302	2.35616	0	0.252779	6.39085	6.21127	7.67109	7.79489	1.20483	4.14806	7.57907
TCGA-DD-AACJ	Low_risk	2.62386	5.7589	0	0.304861	4.07861	5.01252	8.39816	5.61514	1.22021	4.91838	6.61714
TCGA-DD-AAW2	Low_risk	2.62468	5.08219	0	0.159242	3.12993	4.37448	8.00048	5.43341	0.789854	1.29472	4.50241
TCGA-CC-A9FU	Low_risk	2.62493	0	0	0.352307	5.51555	3.46688	9.41589	6.23695	0	6.49417	7.58132
TCGA-DD-A4NK	Low_risk	2.62606	3.31507	1	0.466027	3.20311	4.63566	6.35959	5.84222	0.179256	3.50508	6.85573
TCGA-ZP-A9D4	Low_risk	2.62795	1.08219	0	0.274888	2.88016	3.90739	7.41954	5.30204	0.932061	2.06364	6.92624
TCGA-ZP-A9CY	Low_risk	2.63996	2.14247	0	0.503451	5.41479	4.76479	8.18597	7.1586	0.457016	3.60127	7.2751
TCGA-G3-AAUZ	Low_risk	2.64396	1.31507	0	0.361881	5.51556	4.16244	9.05664	6.74289	0.710261	6.81531	8.28032
TCGA-RC-A7SF	Low_risk	2.65018	1.5863	0	0.15004	4.90815	3.87014	8.08225	6.65294	0.155879	3.83448	6.81255
TCGA-DD-A4NA	Low_risk	2.65167	2.76164	0	0.69073	6.03948	5.77883	7.65441	10.683	0.595981	0.829525	4.32694
TCGA-ED-A7XO	Low_risk	2.65354	1.16986	0	0.433387	5.91666	6.33182	9.06433	7.23905	2.1232	5.52203	7.84435
TCGA-XR-A8TG	Low_risk	2.65425	2.46027	0	0.339365	5.90055	5.48175	8.45365	7.50283	1.33874	3.15207	7.51719
TCGA-G3-A25U	Low_risk	2.66247	4.48219	0	0.473319	2.9286	4.87631	7.87542	5.3269	1.72918	4.72347	7.84483
TCGA-DD-AAD3	Low_risk	2.66284	3.54795	0	0.355693	5.34093	4.00911	8.28533	7.06159	0.169668	5.57083	7.88742
TCGA-2Y-A9GX	Low_risk	2.66295	6.69041	0	0.345851	7.04611	6.90039	8.23386	8.48954	1.74132	3.75064	7.70214
TCGA-DD-A4NV	Low_risk	2.66329	6.56986	0	0.359521	4.64503	4.86554	8.32366	6.90582	1.52532	2.95546	7.53038
TCGA-DD-A4NL	Low_risk	2.66344	4.68767	0	0.268554	3.81801	4.05106	6.846	6.61516	0	2.344	6.40674
TCGA-DD-A115	Low_risk	2.66346	6.96438	1	0.247563	4.76329	3.79379	8.63424	6.69011	0.524666	3.32118	6.82659
TCGA-CC-A7IJ	Low_risk	2.66373	1.04658	0	0.502432	8.4519	5.69439	9.89177	11.3825	0.630312	2.95663	4.55676
TCGA-G3-A5SI	Low_risk	2.66458	2.10411	1	0.185867	2.92706	1.82562	7.79211	5.60944	0.193078	3.20322	8.37467
TCGA-HP-A5N0	Low_risk	2.66493	3.14247	1	0.170694	4.74075	4.32424	7.78975	7.06778	0.835439	5.28659	7.77882
TCGA-DD-AAVZ	Low_risk	2.66563	5.20548	0	0.424815	4.66807	4.1024	8.31455	6.74649	0.362105	8.81642	8.10421
TCGA-BW-A5NQ	Low_risk	2.66597	0	0	0.283566	6.1852	5.33095	7.87072	7.80109	0.454176	1.69973	6.66687
TCGA-BW-A5NP	Low_risk	2.66638	0	0	0.535257	3.9934	3.92152	9.21676	6.38501	1.46148	6.53596	8.23469
TCGA-K7-A5RF	Low_risk	2.6667	1.72877	0	0.129745	5.55599	5.76112	7.19276	7.57293	0.956354	5.00937	7.40369
TCGA-G3-A3CJ	High_risk	2.66722	1.6274	0	0.0426443	4.37683	3.62757	8.63083	5.59729	0.954941	0.0993625	7.07322
TCGA-DD-AADN	High_risk	2.67806	2.46027	0	0.119688	7.49872	4.95555	8.96638	8.32538	0	2.90647	6.23362
TCGA-KR-A7K0	High_risk	2.68037	0.178082	1	0.633199	5.17481	3.79888	8.27618	8.4086	0.426855	1.60805	7.34166
TCGA-XR-A8TD	High_risk	2.68443	2.82192	0	0.269751	6.64964	6.32174	8.08823	8.70176	1.46048	3.45692	7.21362
TCGA-DD-AA3A	High_risk	2.68789	1.12329	1	1.05686	6.68564	3.65417	8.26825	11.8064	0.470615	6.37182	9.69724
TCGA-DD-A1EH	High_risk	2.6943	4.09589	0	0.284633	4.6448	4.10707	9.3332	6.61634	0.878451	6.52522	6.79778
TCGA-ED-A66X	High_risk	2.69478	1.11233	0	0.723602	6.3855	5.7663	8.22294	9.15024	0.301588	9.63715	7.48508
TCGA-ED-A7PY	High_risk	2.6959	1.06849	0	0.271187	3.88985	3.36361	8.17418	6.08161	0.215989	8.85104	8.2506
TCGA-CC-A8HS	High_risk	2.69743	0.821918	1	1.05499	4.58997	4.38856	8.61506	6.8875	0.356707	3.50944	8.08848
TCGA-BC-A3KF	High_risk	2.69919	0.0219178	0	0.263515	3.89678	2.45636	8.79098	6.45516	0.102457	5.75206	7.46242
TCGA-2Y-A9GW	High_risk	2.69959	3.48219	1	0.249021	6.87595	5.38347	8.30385	7.97786	0.436268	3.81271	7.59506
TCGA-DD-AAVS	High_risk	2.70877	4.99452	0	0.262914	5.64406	4.8173	9.46454	7.06637	1.16916	8.89657	8.01473
TCGA-UB-A7ME	High_risk	2.7152	1.33151	0	0.175429	6.39946	4.32525	9.15959	8.24355	0.299596	7.80926	7.23116
TCGA-2Y-A9H8	High_risk	2.71642	1.73425	1	0.524064	5.75847	9.12643	5.96387	6.76078	0.424385	7.20237	5.97117
TCGA-DD-A3A4	High_risk	2.71973	1.67671	1	0.0775165	1.61452	2.87236	6.23135	4.44514	0	1.15192	7.11466
TCGA-CC-A5UC	High_risk	2.72158	0.950685	1	0.266996	6.1325	5.81801	7.95903	8.2596	0.884871	2.7166	6.66929
TCGA-G3-A7M7	High_risk	2.72774	0.989041	0	0.318114	4.68609	4.39734	7.68037	7.05853	0.439038	4.1754	7.69632
TCGA-DD-AADC	High_risk	2.72849	1.16438	1	0.781989	5.12368	3.63381	9.87594	7.98337	1.24367	3.25329	8.32694
TCGA-WQ-AB4B	High_risk	2.73001	1.08219	0	0.0621217	6.28178	4.26784	8.70965	7.78724	0.498047	3.61149	7.60629
TCGA-G3-AAV1	High_risk	2.73433	0.983562	1	0.348459	4.21801	3.45049	7.96325	6.87317	0.146264	3.07974	7.43817
TCGA-CC-A7II	High_risk	2.73755	1.09315	0	0.138683	5.82205	5.71797	7.86056	7.83885	0.462681	2.49656	5.55792
TCGA-DD-AADV	High_risk	2.73811	1.5726	0	0.396927	5.19946	3.63272	9.0756	6.96078	0.129876	3.53948	7.27872
TCGA-FV-A3R2	High_risk	2.7408	0.531507	1	0.441483	4.23049	4.43375	7.61168	5.84194	0.320196	3.05554	8.19271
TCGA-DD-AAED	High_risk	2.74769	2.09041	0	0.395502	5.87417	4.69414	9.29774	6.77483	0.381948	9.41644	8.4766
TCGA-EP-A2KB	High_risk	2.74782	1.63288	1	0.389236	4.19313	3.26517	9.2776	6.24289	0.418352	3.97512	7.16177
TCGA-2Y-A9GZ	High_risk	2.749	2.32329	1	0.680054	2.98311	4.07214	7.9243	5.26184	0.165301	3.05818	7.03204
TCGA-G3-AAV5	High_risk	2.75551	0.969863	0	0.589476	4.64442	4.2697	9.09911	5.49428	0.54962	5.29719	8.73593
TCGA-UB-AA0U	High_risk	2.7595	0.89589	0	0.613909	6.17045	5.65556	8.57056	7.61514	0.467071	4.10158	7.60367
TCGA-DD-A4NO	High_risk	2.7608	6.15068	0	0.514198	4.65607	4.28616	8.43635	6.76542	0.43189	3.03584	7.54612
TCGA-BD-A3ER	High_risk	2.76241	3.05479	0	0.340961	4.97385	4.60603	7.622	7.53871	0.272859	4.28874	7.52668
TCGA-ES-A2HS	High_risk	2.76326	1.88493	1	0.0475384	4.20376	3.80875	7.86436	6.14403	0	0.67428	6.04788
TCGA-ZP-A9D1	High_risk	2.76333	0.0575342	0	0.422771	6.29448	5.72751	9.73844	7.76995	1.76252	3.44571	7.59403
TCGA-5R-AAAM	High_risk	2.76984	0.126027	1	0.0308304	5.50272	5.26523	7.3975	7.41443	0.344601	3.18531	6.79424
TCGA-DD-AAVV	High_risk	2.77505	6.72603	0	0.284988	7.13124	4.966	8.08891	8.45828	0	3.23174	8.40578
TCGA-K7-A6G5	High_risk	2.77877	1.40274	0	0.315218	5.36558	5.17205	7.53833	6.91261	0.149259	4.04266	7.82733
TCGA-G3-A25Y	High_risk	2.78056	1.23836	1	0.588996	5.2985	5.3426	7.45344	8.21905	0.577441	7.94599	8.95712
TCGA-DD-AACG	High_risk	2.78071	1.28493	1	0.177726	6.58886	5.32815	9.03961	7.06869	0	3.54612	6.25181
TCGA-2Y-A9H0	High_risk	2.79059	10.0685	0	0.100574	5.44782	3.87213	8.48843	7.23939	0.154065	2.94879	7.40515
TCGA-5C-A9VH	High_risk	2.79198	0.882192	0	0.885652	5.73644	4.44856	9.70482	7.77382	0	9.0747	8.07783
TCGA-DD-AACV	High_risk	2.79321	4.19452	0	0.692427	1.72949	1.70748	9.18056	4.87691	0	4.92401	7.48067
TCGA-DD-AADP	High_risk	2.8019	1.25479	0	0.524164	5.85029	4.86533	9.0878	7.17479	0.496309	1.73937	7.54216
TCGA-BC-A3KG	High_risk	2.80191	1.86301	0	0.266397	4.38709	7.6294	4.57136	7.88034	1.58808	2.6448	8.58826
TCGA-DD-A4NP	High_risk	2.80203	9.06301	0	0.258338	3.46566	3.77453	7.48303	7.69092	0.782828	2.55361	6.92322
TCGA-ZP-A9CV	High_risk	2.80784	2.98082	1	0.153157	5.43932	6.22676	8.3605	6.59492	1.08352	3.03092	6.52216
TCGA-BC-A69I	High_risk	2.80827	1.06027	0	0.487589	4.89543	5.70966	8.85239	7.25624	1.71053	0.540325	6.83457
TCGA-DD-A4NE	High_risk	2.81368	1.80822	1	0.26123	2.9639	3.93302	7.34449	6.41491	0.45628	5.44226	7.29094
TCGA-DD-AADF	High_risk	2.81762	0.315068	1	0.102457	4.74257	2.55287	9.15608	6.16305	0.298658	0.284988	8.32139
TCGA-DD-AACT	High_risk	2.81938	4.27945	0	0.281431	4.90073	5.26979	8.25646	6.5178	0.656817	3.5789	7.16642
TCGA-ED-A627	High_risk	2.82336	1.1589	0	0.194339	6.4114	6.43106	8.35343	8.91327	1.67252	4.92242	7.62452
TCGA-EP-A2KC	High_risk	2.82545	0.0520548	1	0.742437	4.51596	4.09621	8.32544	8.07533	0	2.78833	6.77823
TCGA-DD-AACK	High_risk	2.82884	0.0246575	0	0.238175	5.06155	4.22137	8.29501	7.21048	0.0787464	4.54323	7.40941
TCGA-DD-A11D	High_risk	2.83579	4.27397	1	0.340391	4.0022	3.53047	9.50291	5.9333	0.699107	6.80308	8.11176
TCGA-DD-AAW3	High_risk	2.83734	4.47397	0	0.0746424	3.27349	4.32803	7.93995	5.68789	0.733962	1.86576	6.29421
TCGA-5C-AAPD	High_risk	2.84372	0.0547945	0	0.859652	7.4133	5.75442	9.48156	10.0069	0.327112	8.4439	8.01131
TCGA-WX-AA44	High_risk	2.84622	1.68493	0	0.76757	6.21897	4.5317	9.0737	9.1285	0.449641	6.36551	8.99246
TCGA-XR-A8TF	High_risk	2.84821	1.89863	1	0.349592	3.2993	2.91154	8.87533	5.51155	0.166458	0.0655723	6.83499
TCGA-ED-A7PX	High_risk	2.84902	0.0164384	0	0.204642	6.73234	4.57992	7.73542	10.9438	0.347212	8.94248	8.6945
TCGA-MI-A75G	High_risk	2.86085	1.91233	0	0.319849	3.83806	4.57499	8.2362	6.1431	0.948825	2.5815	7.67825
TCGA-DD-AACQ	High_risk	2.86569	1.18356	1	0.552279	2.50442	4.48547	7.11492	5.22978	0.248535	6.18279	8.26786
TCGA-FV-A3I0	High_risk	2.86582	2.32329	0	0.805458	6.6112	5.99466	8.47751	11.428	1.29848	9.16074	8.56314
TCGA-CC-5258	High_risk	2.86879	0.353425	1	0.272979	5.86895	5.27888	8.76052	7.68642	0.519944	7.07068	7.81375
TCGA-DD-A3A1	High_risk	2.86916	0.638356	1	0.302758	6.33348	6.16974	8.71332	7.63285	1.22472	5.35357	8.56822
TCGA-FV-A495	High_risk	2.87212	0.00273973	0	0.0563061	7.31857	6.02	8.68753	8.42166	0.804219	4.89778	8.09388
TCGA-DD-AAD2	High_risk	2.87988	1.80274	0	0.269632	6.04801	5.19873	8.03155	8.29584	0.214747	4.30993	7.72665
TCGA-G3-A3CK	High_risk	2.88079	1.60274	0	0.176961	4.44097	3.95386	8.3187	6.16931	0	2.12856	7.26348
TCGA-CC-A7IK	High_risk	2.88473	0.717808	1	0.66257	3.52108	3.57751	9.00397	6.97448	0.160275	1.65155	6.07663
TCGA-G3-AAV4	High_risk	2.88798	0.0739726	1	0.301939	3.01509	2.59634	8.83456	5.98619	0	1.28469	6.48981
TCGA-WJ-A86L	High_risk	2.89797	0.945205	0	0.699019	4.09408	4.66043	8.11391	6.55189	0	5.33873	7.99629
TCGA-G3-A25Z	High_risk	2.91618	1.79452	0	0.191436	4.7029	4.37758	8.28624	6.93881	0.215616	5.29869	7.81232
TCGA-DD-A1EJ	High_risk	2.91635	2.75342	1	0.0549179	5.89409	4.45318	8.40809	8.3879	0.111966	4.6961	7.41551
TCGA-DD-A1EL	High_risk	2.92776	1.13699	1	0.334454	5.66962	3.58942	9.35318	9.14795	0.390117	4.26659	7.66604
TCGA-DD-A73B	High_risk	2.92954	0.775342	1	0.106884	2.34761	2.68939	7.85077	5.08911	0.132379	3.04045	8.04899
TCGA-DD-A39V	High_risk	2.92969	1.76164	1	0	6.60161	6.20814	10.1948	7.63595	1.90801	0.995159	6.43753
TCGA-DD-AADM	High_risk	2.93074	0.0328767	1	0.0769695	6.0488	4.76483	9.25758	6.71305	0.156008	5.38395	7.92258
TCGA-DD-AAEK	High_risk	2.93626	2.92329	0	0.497331	6.14961	5.65161	8.6733	7.54461	0	3.0497	7.35024
TCGA-4R-AA8I	High_risk	2.93696	0.717808	1	0.446574	5.69195	7.18476	7.59295	6.96542	0.359858	3.24806	6.89169
TCGA-DD-AAE3	High_risk	2.94837	1.55068	0	0.394404	4.42161	4.60867	8.8988	6.8334	0.766892	3.8878	7.80277
TCGA-DD-A1EC	High_risk	2.95367	1.64932	0	0.0842004	6.43762	6.62136	6.49754	9.46799	0.24817	0.919149	6.70311
TCGA-CC-A3MB	High_risk	2.95651	0.863014	1	0.183963	4.30593	3.53949	8.67728	6.92565	0.462157	4.69596	8.599
TCGA-DD-AACH	High_risk	2.95853	0.534247	1	1.09255	5.44646	4.40271	10.1387	7.33431	0.153546	3.53329	8.6159
TCGA-DD-AAD8	High_risk	2.96164	3.33973	0	0.551393	5.15084	5.05001	9.07601	7.44909	0.205518	5.37765	7.24831
TCGA-DD-A73E	High_risk	2.96245	0.120548	0	1.98141	2.85633	2.62115	9.72639	9.8073	0	1.70093	7.22125
TCGA-FV-A3R3	High_risk	2.96471	1.00274	1	0.161694	4.345	4.54856	8.34566	7.11623	0.799999	5.33066	8.13876
TCGA-HP-A5MZ	High_risk	2.96522	0.249315	1	0.247198	6.85378	7.14356	8.76211	7.83773	1.17932	4.03625	7.81349
TCGA-BC-A5W4	High_risk	2.96775	1.49863	1	0.153805	3.18129	2.79676	8.67582	5.95977	0.357383	3.90049	8.32474
TCGA-CC-5263	High_risk	2.97372	0.353425	1	0.296193	7.37055	6.74345	9.79613	9.08812	1.61857	6.73247	8.22867
TCGA-EP-A3JL	High_risk	2.98358	0.830137	0	0.0429244	6.11081	6.17786	7.95199	7.64929	0.647176	1.78107	7.44325
TCGA-FV-A2QR	High_risk	2.98511	1.59178	1	0.223052	6.51081	4.06153	9.55161	8.18421	0	5.74356	8.73896
TCGA-ZP-A9CZ	High_risk	2.98916	1.93425	0	0.360982	6.59198	6.13715	8.99953	7.80787	0.629007	5.30759	8.38932
TCGA-O8-A75V	High_risk	2.99234	1.47397	0	0.161565	5.71569	5.76346	8.34306	7.24643	0.353323	5.75533	7.8856
TCGA-RC-A6M5	High_risk	3.00994	0.0410959	0	0.181293	4.7775	4.68075	7.61985	7.75647	0	1.50757	7.18357
TCGA-CC-5259	High_risk	3.01593	0.684932	0	0.154713	5.69601	4.77936	8.4784	8.01179	0.190931	3.31015	7.82703
TCGA-5R-AA1C	High_risk	3.02	1.42466	0	0.645978	4.34306	3.63784	9.15197	9.01195	0.667302	0.532766	7.17266
TCGA-DD-AACF	High_risk	3.03053	1	1	0.51005	5.18741	5.17023	9.27173	6.72606	0.546759	6.44187	8.99432
TCGA-ZS-A9CE	High_risk	3.03242	3.4	0	0.476434	2.25081	3.96581	8.34844	5.33738	0.224781	5.53285	7.43724
TCGA-ED-A8O6	High_risk	3.03772	0.153425	1	0.74485	5.16234	5.68438	8.73813	9.13546	0.160017	9.38201	7.08979
TCGA-GJ-A3OU	High_risk	3.04365	2.40822	0	0.136323	8.64053	6.83792	9.28954	10.05	0.694925	2.89979	7.56794
TCGA-BC-A10S	High_risk	3.05166	3.89863	1	0.23008	5.48555	6.00048	8.23219	7.67233	0.443713	4.98668	7.54913
TCGA-DD-A3A9	High_risk	3.05851	2.55068	1	0.1125	7.09504	9.23772	6.584	8.93823	1.59765	4.38648	8.54655
TCGA-BC-A10Q	High_risk	3.06055	3.10959	1	0.128689	5.20922	2.8319	10.5952	10.9966	0.432853	1.8709	3.97551
TCGA-CC-A8HT	High_risk	3.06432	0.383562	1	0.254957	6.45191	7.22597	8.34532	9.16442	1.3616	5.09019	7.73755
TCGA-DD-A119	High_risk	3.06459	0.610959	1	0.0418037	5.44315	5.28393	8.65762	7.56171	0.793854	5.18546	8.3839
TCGA-FV-A3I1	High_risk	3.06502	0.676712	1	0.654161	6.15314	6.84747	8.35531	8.15339	0.179766	6.90001	8.09249
TCGA-ED-A82E	High_risk	3.06575	1.11781	0	0.563744	5.53512	5.96829	7.79383	11.1593	0.528571	8.43273	7.02132
TCGA-DD-A1EE	High_risk	3.07809	0.956164	1	0.254352	3.69358	4.62659	8.46574	5.91482	0.486972	2.23195	7.7386
TCGA-DD-AAW0	High_risk	3.07921	5.52055	0	0.255319	6.04431	6.10827	9.15266	7.93392	0.885028	6.04963	8.11895
TCGA-DD-AACI	High_risk	3.08213	4.43288	0	0.36446	7.63765	7.28903	9.75912	8.12368	1.23057	5.86707	9.02656
TCGA-CC-5262	High_risk	3.08388	0.282192	1	0.0294175	7.40163	8.50384	8.35449	8.94275	2.28371	1.21574	8.10101
TCGA-RC-A6M3	High_risk	3.0901	0	0	0.968349	4.4166	4.7899	7.4618	10.8692	0.382833	5.23059	8.42559
TCGA-RC-A7SB	High_risk	3.09027	1.61096	0	0.280006	4.54819	6.78997	7.94097	6.69463	0.83762	5.35747	7.32579
TCGA-ZS-A9CG	High_risk	3.09336	0.934247	0	0.676448	3.57778	5.13271	9.44155	8.45875	1.77028	2.10326	6.64287
TCGA-DD-A116	High_risk	3.10385	4.44384	1	0.312897	5.09817	4.5092	8.37758	9.17619	0.265077	1.36222	7.13907
TCGA-DD-AAE6	High_risk	3.11093	0.386301	0	0.6345	2.4321	4.92552	8.37465	4.7563	0	3.44501	6.95117
TCGA-KR-A7K7	High_risk	3.11202	2.60548	0	0.340163	6.07878	7.04954	8.02373	7.08673	0	5.08603	7.8009
TCGA-ED-A7XP	High_risk	3.11379	1.09589	0	0.540126	5.01477	4.93138	8.90605	7.33851	0.437867	1.36244	8.53675
TCGA-2Y-A9GS	High_risk	3.12201	1.98356	1	0.437867	6.3128	6.33523	8.85211	7.84994	0	5.37269	7.77243
TCGA-DD-A1EG	High_risk	3.13794	3.7589	1	0.1396	6.54044	5.57467	8.81568	8.80247	0.347099	5.1015	8.41513
TCGA-CC-A5UD	High_risk	3.14471	0.832877	1	0.53824	5.1247	3.61326	11.113	8.85024	0.358959	0.515107	5.53562
TCGA-BC-4072	High_risk	3.14499	4.08219	1	0.438506	5.78281	6.01603	8.87224	8.89732	0.728922	5.16944	7.92412
TCGA-DD-AACS	High_risk	3.1577	4.94247	0	0	3.61854	4.49564	9.3376	5.91254	0.688225	0	6.05354
TCGA-G3-A5SJ	High_risk	3.16347	1.91233	0	0.61306	6.86584	7.21047	9.67546	10.1404	1.64464	6.29699	8.2639
TCGA-CC-5260	High_risk	3.16624	0.238356	1	0.382501	6.73299	4.60145	9.38692	11.8854	0	7.45966	7.11427
TCGA-FV-A2QQ	High_risk	3.16793	1.99726	0	0.281906	5.73153	5.41787	9.25132	7.36915	0.292428	5.18832	8.53948
TCGA-DD-AACX	High_risk	3.17647	0.465753	0	0.483468	5.36524	5.61277	8.76319	8.65738	0.154454	3.58381	7.07866
TCGA-DD-A3A8	High_risk	3.18218	0.030137	1	0.342669	3.27843	4.21585	8.57429	7.50266	0.739934	1.92577	7.50193
TCGA-CC-A9FW	High_risk	3.18264	0.679452	0	0.365916	5.52655	6.92614	9.12834	6.68716	0.398679	6.82566	7.42057
TCGA-RC-A7SH	High_risk	3.18735	1.28219	0	0.190299	5.28775	3.60687	9.55413	9.41983	0	9.68119	8.38043
TCGA-G3-A5SM	High_risk	3.18745	1.42466	0	0.166587	5.64833	6.6024	7.82754	7.52543	0.384934	3.66704	8.21613
TCGA-EP-A3RK	High_risk	3.19526	0.994521	0	0.205643	6.91253	6.73889	8.53775	9.36286	0.676358	3.67436	8.11589
TCGA-CC-A3MA	High_risk	3.19691	0.830137	1	0.531569	5.21852	5.00164	7.93898	11.5624	0.569588	7.77475	8.43238
TCGA-ED-A459	High_risk	3.19778	2.49315	0	0.349479	5.41206	6.59959	7.18435	9.01102	0.166458	4.93953	7.83807
TCGA-BC-A10U	High_risk	3.20511	2.29315	1	0.388134	6.02933	7.3567	8.77605	7.2496	0.744161	4.68683	8.2257
TCGA-K7-AAU7	High_risk	3.22363	0.983562	0	0.543892	6.53638	7.46052	8.82825	10.2689	1.61631	8.04522	9.13046
TCGA-G3-A25T	High_risk	3.23158	4.25479	0	0.547549	6.0775	5.90697	10.1443	11.4022	1.48027	9.10099	7.50494
TCGA-PD-A5DF	High_risk	3.23983	1.75068	1	0.188401	7.0371	6.29178	8.94891	9.6917	0.457857	4.20535	8.05712
TCGA-CC-5264	High_risk	3.24663	0.279452	1	0.508936	5.38186	3.37533	10.8631	8.88495	0.1396	6.58495	8.53657
TCGA-DD-AACU	High_risk	3.24811	4.29315	0	0.274649	5.6869	5.67976	9.73766	6.99791	0	6.63822	7.89222
TCGA-CC-A5UE	High_risk	3.24824	0.745205	1	0.284514	5.75687	4.24685	10.618	8.08893	0.347552	7.68736	8.92288
TCGA-DD-AADK	High_risk	3.24848	2.87397	0	0.212632	6.00037	5.85942	8.87348	8.59533	0.246104	5.3738	8.04287
TCGA-RC-A6M6	High_risk	3.25814	0.0246575	0	0.240253	5.62948	6.86862	9.18829	7.71877	0.703987	8.0589	7.6978
TCGA-BC-4073	High_risk	3.2622	2.32603	0	0.100439	6.5687	7.50783	8.55793	9.37151	1.30141	6.6668	8.2999
TCGA-WX-AA47	High_risk	3.26875	1.52329	1	0.212507	1.0446	4.83878	5.86378	6.43419	0	2.3527	6.63481
TCGA-UB-A7MD	High_risk	3.29742	0.142466	1	0.311503	6.61561	6.3839	9.65889	8.742	0.4609	5.36013	8.04847
TCGA-DD-A1EK	High_risk	3.31048	1.52877	1	0.136191	5.80668	7.08789	8.38519	8.03447	0.455229	5.21964	7.6323
TCGA-2Y-A9HA	High_risk	3.32656	0.0986301	1	0.471239	4.7274	5.71597	9.28347	7.0111	0.254715	3.71954	8.02771
TCGA-DD-AAE0	High_risk	3.35279	1.52055	0	0.632827	6.78583	6.13645	10.0749	10.1985	0	10.088	8.21183
TCGA-DD-AACZ	High_risk	3.35601	0.468493	1	0.210888	6.47732	6.6742	9.30422	8.6512	0.167229	3.82897	7.14539
TCGA-G3-A7M9	High_risk	3.36003	0.153425	1	0.402395	6.18364	9.14864	10.1471	7.69468	2.04991	6.46696	7.18418
TCGA-DD-A3A3	High_risk	3.36489	1.46575	1	0.107956	4.1024	7.16361	8.48706	8.26505	1.725	5.10115	6.89223
TCGA-G3-A7M6	High_risk	3.38585	1.73151	0	1.69951	7.56277	9.26972	9.37142	10.9291	0.333538	7.86156	8.93282
TCGA-BW-A5NO	High_risk	3.38588	0.0547945	0	0.192068	5.72774	7.72678	8.8383	7.1792	0.53087	3.75499	7.16668
TCGA-FV-A4ZP	High_risk	3.40076	6.81096	1	0.870661	9.73218	8.27105	10.5712	10.4183	0.167615	9.61146	10.6394
TCGA-2Y-A9GY	High_risk	3.40082	2.07397	1	0.194087	7.02193	7.45184	9.54442	9.36441	0.743903	3.39554	7.17113
TCGA-DD-A4NH	High_risk	3.40683	2.51233	0	0.53057	6.17362	10.5955	8.86852	8.93774	3.14174	7.52345	9.02439
TCGA-DD-A4NR	High_risk	3.42382	0.0246575	1	0.755229	6.89624	9.44787	8.58245	8.75834	0.308827	9.12017	8.20627
TCGA-UB-A7MA	High_risk	3.44753	2.32329	0	0.906352	5.08862	4.78217	9.74623	10.9534	0.567448	3.78794	8.71983
TCGA-BC-A217	High_risk	3.45818	3.8274	1	0.629007	6.17586	4.78079	11.4555	9.47032	0.15549	4.78787	7.87361
TCGA-CC-5261	High_risk	3.45931	0.265753	1	0.685357	6.93868	9.01033	8.69748	9.38586	0.291014	8.80004	8.1554
TCGA-LG-A6GG	High_risk	3.46243	1.06027	0	0.131589	3.81632	6.28795	8.8487	6.18859	0.162597	2.04474	6.27407
TCGA-ZP-A9D2	High_risk	3.47278	2.09589	1	0.582652	6.12684	6.19359	9.75203	11.0207	0.856787	6.27498	8.43689
TCGA-DD-A4NN	High_risk	3.50237	2.46301	1	0.574344	4.04283	6.17613	9.69723	6.81964	0.160275	8.39602	8.10445
TCGA-MI-A75C	High_risk	3.51314	0.79726	0	0.901031	5.91587	10.151	9.24728	5.88928	0.586693	7.50604	8.48758
TCGA-CC-A3M9	High_risk	3.51824	0.821918	1	0.282499	9.42259	9.28915	9.60725	12.0499	0.960438	0.737427	6.89081
TCGA-ES-A2HT	High_risk	3.53899	1.2	1	0.0567222	5.38862	7.13487	8.90911	7.05792	0.415434	4.33646	8.31293
TCGA-DD-AAC8	High_risk	3.55047	0.0438356	1	0.638862	5.21113	6.18974	8.96284	10.2569	0.503451	2.64025	8.12992
TCGA-CC-A1HT	High_risk	3.55153	0.276712	1	0.423524	9.58088	8.39687	11.6713	12.0605	1.79593	5.28353	8.83823
TCGA-DD-A114	High_risk	3.60897	3.14795	1	0.105946	7.46186	7.1658	9.86112	11.2036	1.27953	4.46309	8.99423
TCGA-G3-A25S	High_risk	3.67312	1.13973	1	0.0738202	6.28988	9.6997	8.72529	6.27874	0.819913	3.56029	8.64306
TCGA-DD-A4NG	High_risk	3.67593	2.19726	1	0.20201	4.46528	8.89576	7.93357	5.78186	0	2.63657	6.85495
TCGA-G3-AAV7	High_risk	3.6897	0.989041	0	0.52657	7.90528	8.16016	9.90803	10.2557	0	6.76038	8.91013
TCGA-DD-A39Y	High_risk	3.69712	0.468493	1	0.121148	5.26199	6.95166	9.55909	6.72413	0	6.87643	8.88943
TCGA-DD-A4NQ	High_risk	3.69798	1.02192	1	0.0994972	5.44618	7.31986	8.75453	9.88643	1.02892	4.86638	8.3942
TCGA-DD-A39X	High_risk	3.70315	4.6411	1	1.31771	5.73623	7.80206	10.2383	8.30084	0	8.32666	10.0671
TCGA-G3-A25X	High_risk	3.71208	4.87397	0	0.326077	8.14274	7.78989	11.2074	10.3347	1.43611	6.25529	10.2399
TCGA-DD-AACL	High_risk	3.8169	0.293151	1	0.0938306	8.56171	12.5943	8.27244	10.9047	1.97798	4.55381	7.95248
TCGA-DD-AAEG	High_risk	3.85644	1.96986	0	0.415434	3.7942	6.6934	8.57547	8.29577	0	5.73377	8.71077
TCGA-BC-A69H	High_risk	3.90153	1.21644	0	0.0579701	6.90312	9.99483	9.41279	8.72798	0.923948	8.47889	8.81261
TCGA-CC-A8HU	High_risk	3.93157	0.942466	1	0.533364	4.53653	6.92783	10.5238	8.8298	0.505078	3.90788	7.57653
TCGA-GJ-A6C0	High_risk	4.11474	0.0849315	1	0.124328	6.0488	8.85632	9.51987	9.48692	0.535854	4.47966	8.5396
TCGA-YA-A8S7	High_risk	4.15628	1.12877	1	0.447421	8.04021	10.6537	11.2449	11.9638	2.04376	2.10061	7.92754
TCGA-CC-A8HV	High_risk	4.18842	0.764384	1	1.08753	4.45664	11.1359	9.10248	7.75413	0.282499	8.66712	8.3709
TCGA-CC-A3MC	High_risk	4.27927	0.994521	0	0.220578	5.24065	9.55735	8.2703	9.05751	0.156655	5.02785	9.42727
TCGA-CC-A7IG	High_risk	4.43764	0.819178	1	0.257011	7.93584	12.9076	9.22723	9.55168	0.635615	5.35872	9.23209
TCGA-BC-A10W	High_risk	4.54923	0.249315	1	0.733962	5.4879	9.65901	11.6239	10.348	1.20295	5.44689	9.12932
TCGA-DD-A3A7	High_risk	4.87315	1.14795	1	0.210763	5.2474	11.8848	8.36481	10.0476	0	4.97442	8.9523
Abbreviatons: TCGA, The Cancer Genome Atlas; LIHC, liver hepatocellular carcinoma.
